# Supplementary material for: Single-molecule real-time sequencing facilitates the analysis of transcripts and splice isoforms of anthers in Chinese cabbage (Brassica rapa L. ssp. pekinensis)
Source: BMC Plant Biol. 2019 Nov 27;19:517. doi: 10.1186/s12870-019-2133-z (PMC6880451; doi:10.1186/s12870-019-2133-z)
Supplement: Supplementary file 2 — Additional file 2 Table S1. Summary of polymerase reads from the PacBio Sequel platform. Table S2. Summary of subreads from the PacBio Sequel platform. Table S3. Summary of CCSs from the PacBio Sequel platform. Table S4. Global PID statistics before and after sequencing error correction. Table S5. Evaluation of full-length transcripts in the PacBio data set. Table S6. Classification of loci and isoforms mapped to the reference genome. Table S7. Functional annotation of all novel isoforms by the PacBio Sequel platform. Table S8. Information of lncRNAs from the PacBio Sequel platform. Table S9. ORF information detected by the PacBio Sequel platform. Table S10. Splice isoforms detected by PacBio Sequel platform. Table S11. Fusion genes detected by the PacBio Sequel platform. Table S12. Poly-A sites detected by the PacBio Sequel platform. Table S13. Anther and pollen development related genes in B. rapa genome v3.0. Table S14. Primers used for RT-PCR validation. [file 12870_2019_2133_MOESM2_ESM.xlsx]

## Sheet: TableS1
Table S1 Summary of polymerase reads from the PacBio Sequel platform
Sample	Library	Cell	Total bases(bp)	Total Reads	Mean Length(bp)	Read N50(bp)
Ant 1-2k	1-2K	D01	12705822198	612376	20748	45250
Ant 2-3K	2-3K	E01	9440929973	746472	12647	30750
Ant >3K	3K+	A01	10997887101	536498	20499	43250
Total	-	-	33144639272	1895346	-	-

## Sheet: TableS2
Table S2 Summary of subreads from the PacBio Sequel platform
Sample	Library	Cell	Total bases(bp)	Total reads	Mean length(bp)
Ant 1-2k	1-2K	D01	12344242075	8068427	1530
Ant 2-3K	2-3K	E01	9265896872	4460780	2077
Ant >3K	3K+	A01	10833921073	3929059	2757
Total	-	-	32444060020	16458266	-

## Sheet: Table S3
Table S3 Summary of CCSs from the PacBio Sequel platform
Sample	Library	Cell	Total bases(bp)	Total reads	Mean length(bp)	Mean read score	Number of passes
Ant 1-2k	1-2K	D01	757854015	418042	1812	0.97	16
Ant 2-3K	2-3K	E01	927789866	355765	2607	0.95	9
Ant >3K	3K+	A01	1158873595	324312	3573	0.97	9
Total	-	-	2844517476	1098119	-	-	-

## Sheet: Table S4
Table S4 Global PID statistics before and after sequencing error correction
Sample	FLNC	Mean pre PID (%)	Mean post PID (%)
only precorr mapped	58	41.72	-
only postcorr mapped	2588	-	59.48
pre PID>post PID	83718	95.94	94.28
pre PID=post PID	188222	98.4	98.4
pre PID<post PID	552178	94.1	97.18
Total	826764	94.97	97.04

## Sheet: TableS5
Table S5 Evaluation of full-length transcripts in the PacBio data set
Type	Total	Full length	Percentage
Mutiple-exon isoform	42828	32834	0.7666
Mutiple-exon FLNC	574053	506445	0.8822
Note: Multiple-exon isoforms/FLNC do not refer to the total number of all multiple-exons isoform /FLNC, but rather the multiple-exon isoform/FLNC corresponding genome annotation gene model is also the case of multiple-exon.

## Sheet: Table S6
Table S6 Classification of loci and isoforms mapped to the reference genome
Type	loci	isoforms
Known isoforms from known loci	16821	47810
Novel isoforms from known loci	11398	38992
Novel isoforms from novel loci	2682	3691
Total	19503	51501

## Sheet: Table S7
Table S7 Functional annotation of all novel isoforms by the PacBio Sequel platform
Isoform_ID	NR_protein_accession	NR_defination	GO(biological_process)	GO(cellular_component)	GO(molecular_function)	KO_ID|KO_name|Hyperlink	Pathway_ID(KEGG_pathway)	KOG_ID(Abbreviation)(KOG_Description)	Swiss-Prot_ID	Swiss-Prot_Annotation
A01.1012.1	XP_009150927.1	PREDICTED: probable receptor-like protein kinase At4g39110 [Brassica rapa]	GO:0006468(protein phosphorylation)	GO:0016021(integral component of membrane);GO:0016020(membrane)	GO:0004672(protein kinase activity);GO:0005524(ATP binding);GO:0004674(protein serine/threonine kinase activity)	*	*	*	sp|Q9T020|Y4391_ARATH	sp|Q9T020|Y4391_ARATH Probable receptor-like protein kinase At4g39110 OS=Arabidopsis thaliana GN=At4g39110 PE=3 SV=1
A01.102.1	CDX69042.1	BnaC01g04110D [Brassica napus]	GO:0007165(signal transduction)	*	*	*	*	*	sp|P82643|DF230_ARATH	sp|P82643|DF230_ARATH Putative defensin-like protein 230 OS=Arabidopsis thaliana GN=SCRL24 PE=3 SV=2
A01.1028.1	*	*	*	*	*	*	*	*	*	*
A01.1041.1	XP_009137459.1	PREDICTED: probable cadmium/zinc-transporting ATPase HMA1, chloroplastic [Brassica rapa]	GO:0008152(metabolic process);GO:0006878(cellular copper ion homeostasis);GO:0009642(response to light intensity);GO:0071577(zinc II ion transmembrane transport);GO:0055069(zinc ion homeostasis);GO:0006812(cation transport)	GO:0016020(membrane);GO:0009536(plastid);GO:0016021(integral component of membrane);GO:0009941(chloroplast envelope);GO:0009507(chloroplast)	GO:0019829(cation-transporting ATPase activity);GO:0046872(metal ion binding);GO:0005524(ATP binding);GO:0015633(zinc-transporting ATPase activity);GO:0000166(nucleotide binding);GO:0016787(hydrolase activity);GO:0016887(ATPase activity)	*	*	KOG0207(P)(Cation transport ATPase)	sp|Q9M3H5|HMA1_ARATH	sp|Q9M3H5|HMA1_ARATH Probable cadmium/zinc-transporting ATPase HMA1, chloroplastic OS=Arabidopsis thaliana GN=HMA1 PE=2 SV=2
A01.1041.2	XP_009137459.1	PREDICTED: probable cadmium/zinc-transporting ATPase HMA1, chloroplastic [Brassica rapa]	GO:0008152(metabolic process);GO:0006878(cellular copper ion homeostasis);GO:0009642(response to light intensity);GO:0071577(zinc II ion transmembrane transport);GO:0055069(zinc ion homeostasis);GO:0006812(cation transport)	GO:0016020(membrane);GO:0009536(plastid);GO:0016021(integral component of membrane);GO:0009941(chloroplast envelope);GO:0009507(chloroplast)	GO:0019829(cation-transporting ATPase activity);GO:0046872(metal ion binding);GO:0005524(ATP binding);GO:0015633(zinc-transporting ATPase activity);GO:0000166(nucleotide binding);GO:0016787(hydrolase activity);GO:0016887(ATPase activity)	*	*	KOG0207(P)(Cation transport ATPase)	*	*
A01.1041.3	XP_009137459.1	PREDICTED: probable cadmium/zinc-transporting ATPase HMA1, chloroplastic [Brassica rapa]	GO:0008152(metabolic process);GO:0006878(cellular copper ion homeostasis);GO:0009642(response to light intensity);GO:0071577(zinc II ion transmembrane transport);GO:0055069(zinc ion homeostasis);GO:0006812(cation transport)	GO:0016020(membrane);GO:0009536(plastid);GO:0016021(integral component of membrane);GO:0009941(chloroplast envelope);GO:0009507(chloroplast)	GO:0019829(cation-transporting ATPase activity);GO:0046872(metal ion binding);GO:0005524(ATP binding);GO:0015633(zinc-transporting ATPase activity);GO:0000166(nucleotide binding);GO:0016787(hydrolase activity);GO:0016887(ATPase activity)	*	*	KOG0207(P)(Cation transport ATPase)	*	*
A01.1041.4	XP_009137459.1	PREDICTED: probable cadmium/zinc-transporting ATPase HMA1, chloroplastic [Brassica rapa]	GO:0008152(metabolic process);GO:0006878(cellular copper ion homeostasis);GO:0009642(response to light intensity);GO:0071577(zinc II ion transmembrane transport);GO:0055069(zinc ion homeostasis);GO:0006812(cation transport)	GO:0016020(membrane);GO:0009536(plastid);GO:0016021(integral component of membrane);GO:0009941(chloroplast envelope);GO:0009507(chloroplast)	GO:0019829(cation-transporting ATPase activity);GO:0046872(metal ion binding);GO:0005524(ATP binding);GO:0015633(zinc-transporting ATPase activity);GO:0000166(nucleotide binding);GO:0016787(hydrolase activity);GO:0016887(ATPase activity)	*	*	KOG0207(P)(Cation transport ATPase)	*	*
A01.1041.5	CDX75636.1	BnaA01g00660D [Brassica napus]	GO:0008152(metabolic process);GO:0006878(cellular copper ion homeostasis);GO:0009642(response to light intensity);GO:0071577(zinc II ion transmembrane transport);GO:0055069(zinc ion homeostasis);GO:0006812(cation transport)	GO:0016020(membrane);GO:0009536(plastid);GO:0016021(integral component of membrane);GO:0009941(chloroplast envelope);GO:0009507(chloroplast)	GO:0019829(cation-transporting ATPase activity);GO:0046872(metal ion binding);GO:0005524(ATP binding);GO:0015633(zinc-transporting ATPase activity);GO:0000166(nucleotide binding);GO:0016787(hydrolase activity);GO:0016887(ATPase activity)	*	*	KOG0207(P)(Cation transport ATPase)	*	*
A01.1048.1	XP_009139866.1	PREDICTED: uncharacterized protein LOC103863824 [Brassica rapa]	*	GO:0005886(plasma membrane)	GO:0003824(catalytic activity);GO:0016740(transferase activity)	*	*	*	sp|Q16P90|MOCO3_AEDAE	sp|Q16P90|MOCO3_AEDAE Molybdenum cofactor sulfurase 3 OS=Aedes aegypti GN=mal3 PE=3 SV=1
A01.1071.1	XP_009148123.1	PREDICTED: thaumatin-like protein 1b [Brassica rapa]	*	*	*	*	*	*	sp|O80327|TLP1_PYRPY	sp|O80327|TLP1_PYRPY Thaumatin-like protein 1 OS=Pyrus pyrifolia GN=TL1 PE=1 SV=1
A01.1085.1	*	*	*	*	*	*	*	*	*	*
A01.11.1	XP_013746809.1	PREDICTED: V-type proton ATPase subunit a3-like [Brassica napus]	*	*	*	K02154|ATPeV0A, ATP6N|http://www.genome.jp/dbget-bin/www_bget?ko:K02154	ko04145(Phagosome);ko00190(Oxidative phosphorylation)	KOG2189(C)(Vacuolar H+-ATPase V0 sector, subunit a)	sp|Q8W4S4|VHAA3_ARATH	sp|Q8W4S4|VHAA3_ARATH V-type proton ATPase subunit a3 OS=Arabidopsis thaliana GN=VHA-a3 PE=1 SV=1
A01.1117.1	CDX75347.1	BnaA01g03550D [Brassica napus]	*	*	*	*	*	*	sp|Q9SZB6|WEL1_ARATH	sp|Q9SZB6|WEL1_ARATH Protein WEAK CHLOROPLAST MOVEMENT UNDER BLUE LIGHT-like 1 OS=Arabidopsis thaliana GN=WEL1 PE=2 SV=1
A01.1134.1	XP_006293735.1	hypothetical protein CARUB_v10022697mg [Capsella rubella]	*	*	GO:0003676(nucleic acid binding);GO:0008270(zinc ion binding)	*	*	*	*	*
A01.1141.1	XP_009125933.1	PREDICTED: probable potassium channel AKT5 [Brassica rapa]	GO:0006810(transport);GO:0055085(transmembrane transport);GO:0006811(ion transport);GO:0006813(potassium ion transport);GO:0042391(regulation of membrane potential);GO:0071805(potassium ion transmembrane transport);GO:0034765(regulation of ion transmembrane transport)	GO:0016021(integral component of membrane);GO:0016020(membrane);GO:0005887(integral component of plasma membrane)	GO:0005216(ion channel activity);GO:0005249(voltage-gated potassium channel activity);GO:0005267(potassium channel activity);GO:0005244(voltage-gated ion channel activity);GO:0005242(inward rectifier potassium channel activity);GO:0030551(cyclic nucleotide binding)	*	*	KOG0498(PT)(K+-channel ERG and related proteins, contain PAS/PAC sensor domain)	sp|Q9SCX5|AKT5_ARATH	sp|Q9SCX5|AKT5_ARATH Probable potassium channel AKT5 OS=Arabidopsis thaliana GN=AKT5 PE=2 SV=2
A01.1161.1	XP_013669252.1	PREDICTED: early endosome antigen 1-like isoform X3 [Brassica napus]	*	*	*	*	*	*	*	*
A01.1176.1	XP_009127531.1	PREDICTED: uncharacterized protein LOC103852376 [Brassica rapa]	*	*	*	*	*	*	*	*
A01.1193.1	*	*	*	*	*	*	*	*	*	*
A01.1200.1	XP_009128209.1	PREDICTED: TBC1 domain family member 5 homolog A [Brassica rapa]	GO:0031338(regulation of vesicle fusion);GO:0006914(autophagy);GO:0090630(activation of GTPase activity);GO:0006886(intracellular protein transport);GO:0042594(response to starvation)	GO:0010008(endosome membrane);GO:0005776(autophagosome);GO:0005737(cytoplasm)	GO:0017137(Rab GTPase binding);GO:0005096(GTPase activator activity)	K18469|TBC1D5|http://www.genome.jp/dbget-bin/www_bget?ko:K18469	*	KOG1092(U)(Ypt/Rab-specific GTPase-activating protein GYP1)	sp|Q54VM3|TBC5A_DICDI	sp|Q54VM3|TBC5A_DICDI TBC1 domain family member 5 homolog A OS=Dictyostelium discoideum GN=tbc1d5A PE=1 SV=1
A01.1204.1	XP_013596356.1	PREDICTED: uncharacterized protein LOC106304487 isoform X2 [Brassica oleracea var. oleracea]	*	*	*	*	*	*	sp|Q9FJF8|HTT2_ARATH	sp|Q9FJF8|HTT2_ARATH Protein HEAT-INDUCED TAS1 TARGET 2 OS=Arabidopsis thaliana GN=HTT2 PE=2 SV=1
A01.1212.1	XP_009128460.1	PREDICTED: mitogen-activated protein kinase kinase 2 [Brassica rapa]	GO:0016310(phosphorylation);GO:0006468(protein phosphorylation)	*	GO:0004672(protein kinase activity);GO:0005524(ATP binding);GO:0004674(protein serine/threonine kinase activity);GO:0016301(kinase activity);GO:0000166(nucleotide binding)	K20603|MKK2|http://www.genome.jp/dbget-bin/www_bget?ko:K20603	ko04016(MAPK signaling pathway - plant)	KOG0581(T)(Mitogen-activated protein kinase kinase (MAP2K))	sp|Q9S7U9|M2K2_ARATH	sp|Q9S7U9|M2K2_ARATH Mitogen-activated protein kinase kinase 2 OS=Arabidopsis thaliana GN=MKK2 PE=1 SV=2
A01.123.1	XP_009124357.1	PREDICTED: myosin-15 isoform X1 [Brassica rapa]	*	GO:0016459(myosin complex)	GO:0003774(motor activity);GO:0003779(actin binding);GO:0005524(ATP binding);GO:0000166(nucleotide binding)	K10357|MYO5|http://www.genome.jp/dbget-bin/www_bget?ko:K10357	*	KOG0160(Z)(Myosin class V heavy chain)	sp|Q0WPU1|MYO15_ARATH	sp|Q0WPU1|MYO15_ARATH Myosin-15 OS=Arabidopsis thaliana GN=XI-I PE=1 SV=1
A01.1238.1	*	*	*	*	*	*	*	*	*	*
A01.1249.1	XP_009131125.2	PREDICTED: transcription factor MYC4 [Brassica rapa]	GO:0006952(defense response);GO:0045893(positive regulation of transcription, DNA-templated);GO:0009718(anthocyanin-containing compound biosynthetic process)	GO:0005634(nucleus)	GO:0046983(protein dimerization activity);GO:0043425(bHLH transcription factor binding)	K13422|MYC2|http://www.genome.jp/dbget-bin/www_bget?ko:K13422	ko04016(MAPK signaling pathway - plant);ko04075(Plant hormone signal transduction)	*	sp|O49687|MYC4_ARATH	sp|O49687|MYC4_ARATH Transcription factor MYC4 OS=Arabidopsis thaliana GN=MYC4 PE=1 SV=1
A01.1252.1	CDY55294.1	BnaA06g38860D [Brassica napus]	*	*	*	K07466|RFA1, RPA1, rpa|http://www.genome.jp/dbget-bin/www_bget?ko:K07466	ko03030(DNA replication);ko03440(Homologous recombination);ko03430(Mismatch repair);ko03420(Nucleotide excision repair)	*	*	*
A01.1252.2	CDY55294.1	BnaA06g38860D [Brassica napus]	*	*	*	K07466|RFA1, RPA1, rpa|http://www.genome.jp/dbget-bin/www_bget?ko:K07466	ko03030(DNA replication);ko03440(Homologous recombination);ko03430(Mismatch repair);ko03420(Nucleotide excision repair)	*	*	*
A01.1252.3	CDY55294.1	BnaA06g38860D [Brassica napus]	*	*	*	K07466|RFA1, RPA1, rpa|http://www.genome.jp/dbget-bin/www_bget?ko:K07466	ko03030(DNA replication);ko03440(Homologous recombination);ko03430(Mismatch repair);ko03420(Nucleotide excision repair)	*	*	*
A01.1252.4	*	*	*	*	*	*	*	*	*	*
A01.126.1	XP_009125037.1	PREDICTED: aminopeptidase M1 [Brassica rapa]	GO:0006508(proteolysis);GO:0043171(peptide catabolic process);GO:0009926(auxin polar transport)	GO:0005737(cytoplasm);GO:0005886(plasma membrane);GO:0005829(cytosol);GO:0016020(membrane);GO:0005783(endoplasmic reticulum);GO:0031090(organelle membrane);GO:0043231(intracellular membrane-bounded organelle);GO:0005634(nucleus)	GO:0008237(metallopeptidase activity);GO:0008270(zinc ion binding);GO:0008233(peptidase activity);GO:0010013(N-1-naphthylphthalamic acid binding);GO:0070006(metalloaminopeptidase activity);GO:0004177(aminopeptidase activity);GO:0046872(metal ion binding);GO:0016787(hydrolase activity);GO:0042277(peptide binding)	K08776|NPEPPS|http://www.genome.jp/dbget-bin/www_bget?ko:K08776	*	KOG1046(EO)(Puromycin-sensitive aminopeptidase and related aminopeptidases)	sp|Q8VZH2|APM1_ARATH	sp|Q8VZH2|APM1_ARATH Aminopeptidase M1 OS=Arabidopsis thaliana GN=APM1 PE=1 SV=1
A01.126.2	XP_009125037.1	PREDICTED: aminopeptidase M1 [Brassica rapa]	GO:0006508(proteolysis);GO:0043171(peptide catabolic process);GO:0009926(auxin polar transport)	GO:0005737(cytoplasm);GO:0005886(plasma membrane);GO:0005829(cytosol);GO:0016020(membrane);GO:0005783(endoplasmic reticulum);GO:0031090(organelle membrane);GO:0043231(intracellular membrane-bounded organelle);GO:0005634(nucleus)	GO:0008237(metallopeptidase activity);GO:0008270(zinc ion binding);GO:0008233(peptidase activity);GO:0010013(N-1-naphthylphthalamic acid binding);GO:0070006(metalloaminopeptidase activity);GO:0004177(aminopeptidase activity);GO:0046872(metal ion binding);GO:0016787(hydrolase activity);GO:0042277(peptide binding)	K08776|NPEPPS|http://www.genome.jp/dbget-bin/www_bget?ko:K08776	*	KOG1046(EO)(Puromycin-sensitive aminopeptidase and related aminopeptidases)	*	*
A01.1275.1	XP_018511028.1	PREDICTED: putative disease resistance protein At4g19050 isoform X2 [Brassica rapa]	*	*	*	K06685|MOB1, Mats|http://www.genome.jp/dbget-bin/www_bget?ko:K06685	*	*	sp|P0CB16|DRL25_ARATH	sp|P0CB16|DRL25_ARATH Putative disease resistance protein At4g19050 OS=Arabidopsis thaliana GN=At4g19050 PE=3 SV=2
A01.1276.1	CDX78919.1	BnaA01g09860D [Brassica napus]	*	GO:0016020(membrane);GO:0016021(integral component of membrane)	GO:0008168(methyltransferase activity)	*	*	*	sp|Q94II3|PMTL_ARATH	sp|Q94II3|PMTL_ARATH Probable methyltransferase PMT21 OS=Arabidopsis thaliana GN=ERD3 PE=2 SV=1
A01.1287.1	XP_013679399.1	PREDICTED: uncharacterized protein LOC106383894 [Brassica napus]	*	*	*	*	*	*	sp|P08548|LIN1_NYCCO	sp|P08548|LIN1_NYCCO LINE-1 reverse transcriptase homolog OS=Nycticebus coucang PE=3 SV=1
A01.1290.1	XP_013724875.1	PREDICTED: putative glycerol-3-phosphate transporter 5 [Brassica napus]	*	*	*	K13783|SLC37A1_2|http://www.genome.jp/dbget-bin/www_bget?ko:K13783	*	KOG2533(G)(Permease of the major facilitator superfamily)	sp|Q9SL56|GLPT5_ARATH	sp|Q9SL56|GLPT5_ARATH Putative glycerol-3-phosphate transporter 5 OS=Arabidopsis thaliana GN=At2g13100 PE=2 SV=2
A01.131.1	CDX75311.1	BnaA01g03910D [Brassica napus]	*	*	*	*	*	*	*	*
A01.1337.1	*	*	*	*	*	*	*	*	*	*
A01.1343.1	ABY89681.1	anthocyanidin synthase 1 protein [Brassica rapa subsp. oleifera]	GO:0055114(oxidation-reduction process)	*	GO:0016491(oxidoreductase activity);GO:0046872(metal ion binding)	K05277|E1.14.11.19|http://www.genome.jp/dbget-bin/www_bget?ko:K05277	ko00941(Flavonoid biosynthesis)	*	sp|Q96323|LDOX_ARATH	sp|Q96323|LDOX_ARATH Leucoanthocyanidin dioxygenase OS=Arabidopsis thaliana GN=LDOX PE=1 SV=1
A01.1350.1	XP_013588456.1	PREDICTED: endoglucanase 20 isoform X2 [Brassica oleracea var. oleracea]	GO:0008152(metabolic process);GO:0005975(carbohydrate metabolic process);GO:0030245(cellulose catabolic process);GO:0000272(polysaccharide catabolic process)	*	GO:0008810(cellulase activity);GO:0003824(catalytic activity);GO:0004553(hydrolase activity, hydrolyzing O-glycosyl compounds);GO:0016798(hydrolase activity, acting on glycosyl bonds);GO:0016787(hydrolase activity)	*	*	*	sp|Q9SUS0|GUN20_ARATH	sp|Q9SUS0|GUN20_ARATH Endoglucanase 20 OS=Arabidopsis thaliana GN=At4g23560 PE=2 SV=1
A01.1353.1	XP_009137314.1	PREDICTED: dirigent protein 6-like [Brassica rapa]	*	*	*	*	*	*	sp|Q9SUQ8|DIR6_ARATH	sp|Q9SUQ8|DIR6_ARATH Dirigent protein 6 OS=Arabidopsis thaliana GN=DIR6 PE=1 SV=1
A01.1363.1	CDY37944.1	BnaC02g20670D [Brassica napus]	*	*	*	*	*	*	*	*
A01.1378.1	XP_009138224.1	PREDICTED: ubiquitin carboxyl-terminal hydrolase 16 [Brassica rapa]	GO:0006511(ubiquitin-dependent protein catabolic process);GO:0016579(protein deubiquitination)	GO:0016021(integral component of membrane);GO:0016020(membrane)	GO:0036459(thiol-dependent ubiquitinyl hydrolase activity);GO:0046872(metal ion binding)	K11855|USP36_42|http://www.genome.jp/dbget-bin/www_bget?ko:K11855	*	KOG1865(O)(Ubiquitin carboxyl-terminal hydrolase)	sp|Q9SB51|UBP16_ARATH	sp|Q9SB51|UBP16_ARATH Ubiquitin carboxyl-terminal hydrolase 16 OS=Arabidopsis thaliana GN=UBP16 PE=1 SV=1
A01.1387.1	XP_013739577.1	PREDICTED: SUMO-activating enzyme subunit 1A [Brassica napus]	*	*	GO:0008641(small protein activating enzyme activity)	K10684|UBLE1A, SAE1|http://www.genome.jp/dbget-bin/www_bget?ko:K10684	ko04120(Ubiquitin mediated proteolysis)	KOG2014(O)(SMT3/SUMO-activating complex, AOS1/RAD31 component)	sp|Q8VY78|SAE1A_ARATH	sp|Q8VY78|SAE1A_ARATH SUMO-activating enzyme subunit 1A OS=Arabidopsis thaliana GN=SAE1A PE=1 SV=1
A01.1394.1	XP_009138873.1	PREDICTED: metacaspase-2 [Brassica rapa]	*	*	*	*	*	KOG1546(DO)(Metacaspase involved in regulation of apoptosis)	sp|Q7XJE5|MCA2_ARATH	sp|Q7XJE5|MCA2_ARATH Metacaspase-2 OS=Arabidopsis thaliana GN=AMC2 PE=1 SV=1
A01.140.1	CDX75278.1	BnaA01g04240D [Brassica napus]	GO:0007165(signal transduction)	*	*	*	*	*	sp|P82643|DF230_ARATH	sp|P82643|DF230_ARATH Putative defensin-like protein 230 OS=Arabidopsis thaliana GN=SCRL24 PE=3 SV=2
A01.140.2	CDX75278.1	BnaA01g04240D [Brassica napus]	GO:0007165(signal transduction)	*	*	*	*	*	*	*
A01.140.3	CDX75276.1	BnaA01g04260D [Brassica napus]	GO:0007165(signal transduction)	*	*	*	*	*	*	*
A01.140.4	CDX75276.1	BnaA01g04260D [Brassica napus]	GO:0007165(signal transduction)	*	*	*	*	*	*	*
A01.1421.1	CDY53219.1	BnaA02g19490D [Brassica napus]	*	*	*	*	*	*	*	*
A01.1425.1	KFK26891.1	hypothetical protein AALP_AA8G307100 [Arabis alpina]	GO:0009966(regulation of signal transduction);GO:0009409(response to cold);GO:0009408(response to heat);GO:0035303(regulation of dephosphorylation)	GO:0005829(cytosol);GO:0005737(cytoplasm)	GO:0051721(protein phosphatase 2A binding)	*	*	*	sp|Q8LDQ4|TAP46_ARATH	sp|Q8LDQ4|TAP46_ARATH PP2A regulatory subunit TAP46 OS=Arabidopsis thaliana GN=TAP46 PE=1 SV=2
A01.1425.2	XP_002865947.1	predicted protein [Arabidopsis lyrata subsp. lyrata]	GO:0009966(regulation of signal transduction);GO:0009409(response to cold);GO:0009408(response to heat);GO:0035303(regulation of dephosphorylation)	GO:0005829(cytosol);GO:0005737(cytoplasm)	GO:0051721(protein phosphatase 2A binding)	*	*	*	*	*
A01.1430.1	XP_009142444.1	PREDICTED: probable LRR receptor-like serine/threonine-protein kinase At4g26540 [Brassica rapa]	GO:0016310(phosphorylation);GO:0006468(protein phosphorylation)	GO:0005886(plasma membrane);GO:0016020(membrane);GO:0016021(integral component of membrane)	GO:0004672(protein kinase activity);GO:0004674(protein serine/threonine kinase activity);GO:0016301(kinase activity);GO:0016740(transferase activity);GO:0005524(ATP binding);GO:0000166(nucleotide binding)	*	*	*	sp|C0LGR3|Y4265_ARATH	sp|C0LGR3|Y4265_ARATH Probable LRR receptor-like serine/threonine-protein kinase At4g26540 OS=Arabidopsis thaliana GN=At4g26540 PE=1 SV=1
A01.1435.1	XP_009142687.1	PREDICTED: fimbrin-1 isoform X1 [Brassica rapa]	GO:0007623(circadian rhythm);GO:0051017(actin filament bundle assembly);GO:0051639(actin filament network formation);GO:0051764(actin crosslink formation)	GO:0005737(cytoplasm);GO:0005884(actin filament);GO:0032432(actin filament bundle);GO:0005856(cytoskeleton)	GO:0003779(actin binding);GO:0046872(metal ion binding);GO:0051015(actin filament binding)	K17275|PLS1|http://www.genome.jp/dbget-bin/www_bget?ko:K17275	*	KOG0046(Z)(Ca2+-binding actin-bundling protein (fimbrin/plastin), EF-Hand protein superfamily)	sp|Q7G188|FIMB1_ARATH	sp|Q7G188|FIMB1_ARATH Fimbrin-1 OS=Arabidopsis thaliana GN=FIM1 PE=1 SV=2
A01.1435.2	XP_009142687.1	PREDICTED: fimbrin-1 isoform X1 [Brassica rapa]	*	*	GO:0003779(actin binding)	K17275|PLS1|http://www.genome.jp/dbget-bin/www_bget?ko:K17275	*	KOG0046(Z)(Ca2+-binding actin-bundling protein (fimbrin/plastin), EF-Hand protein superfamily)	*	*
A01.1435.3	XP_009142687.1	PREDICTED: fimbrin-1 isoform X1 [Brassica rapa]	*	*	GO:0003779(actin binding)	K17275|PLS1|http://www.genome.jp/dbget-bin/www_bget?ko:K17275	*	KOG0046(Z)(Ca2+-binding actin-bundling protein (fimbrin/plastin), EF-Hand protein superfamily)	*	*
A01.1435.4	XP_018511783.1	PREDICTED: fimbrin-1 isoform X2 [Brassica rapa]	*	*	GO:0003779(actin binding)	K17275|PLS1|http://www.genome.jp/dbget-bin/www_bget?ko:K17275	*	KOG0046(Z)(Ca2+-binding actin-bundling protein (fimbrin/plastin), EF-Hand protein superfamily)	*	*
A01.1435.5	XP_009142687.1	PREDICTED: fimbrin-1 isoform X1 [Brassica rapa]	*	*	GO:0003779(actin binding)	K17275|PLS1|http://www.genome.jp/dbget-bin/www_bget?ko:K17275	*	KOG0046(Z)(Ca2+-binding actin-bundling protein (fimbrin/plastin), EF-Hand protein superfamily)	*	*
A01.1435.6	XP_009142687.1	PREDICTED: fimbrin-1 isoform X1 [Brassica rapa]	*	*	GO:0003779(actin binding)	K17275|PLS1|http://www.genome.jp/dbget-bin/www_bget?ko:K17275	*	KOG0046(Z)(Ca2+-binding actin-bundling protein (fimbrin/plastin), EF-Hand protein superfamily)	*	*
A01.1438.1	XP_010433447.1	PREDICTED: peroxygenase 1 isoform X1 [Camelina sativa]	*	GO:0016020(membrane);GO:0016021(integral component of membrane)	*	K17991|PXG|http://www.genome.jp/dbget-bin/www_bget?ko:K17991	ko00073(Cutin, suberine and wax biosynthesis)	*	sp|O81270|PXG1_ARATH	sp|O81270|PXG1_ARATH Peroxygenase 1 OS=Arabidopsis thaliana GN=PXG1 PE=1 SV=1
A01.144.1	CDX75263.1	BnaA01g04390D [Brassica napus]	*	*	*	*	*	*	sp|Q6K431|TRX1_ORYSJ	sp|Q6K431|TRX1_ORYSJ Histone-lysine N-methyltransferase TRX1 OS=Oryza sativa subsp. japonica GN=TRX1 PE=1 SV=1
A01.144.2	XP_009125747.1	PREDICTED: uncharacterized protein LOC103850704 isoform X2 [Brassica rapa]	*	*	*	*	*	*	*	*
A01.144.3	XP_009125740.1	PREDICTED: uncharacterized protein LOC103850704 isoform X1 [Brassica rapa]	*	*	*	*	*	*	*	*
A01.144.4	XP_009125740.1	PREDICTED: uncharacterized protein LOC103850704 isoform X1 [Brassica rapa]	*	*	*	*	*	*	*	*
A01.144.5	XP_009125747.1	PREDICTED: uncharacterized protein LOC103850704 isoform X2 [Brassica rapa]	*	*	*	*	*	*	*	*
A01.144.6	XP_009125740.1	PREDICTED: uncharacterized protein LOC103850704 isoform X1 [Brassica rapa]	*	*	*	*	*	*	*	*
A01.144.7	XP_009125740.1	PREDICTED: uncharacterized protein LOC103850704 isoform X1 [Brassica rapa]	*	*	*	*	*	*	*	*
A01.1444.1	CDX89278.1	BnaA01g16150D [Brassica napus]	*	*	*	*	*	*	sp|Q9T045|CBL11_ARATH	sp|Q9T045|CBL11_ARATH COBRA-like protein 11 OS=Arabidopsis thaliana GN=COBL11 PE=2 SV=2
A01.1448.1	XP_009143344.1	PREDICTED: uncharacterized protein LOC103867063 [Brassica rapa]	GO:0008150(biological_process)	*	GO:0003674(molecular_function)	*	*	*	*	*
A01.1449.1	XP_009143365.1	PREDICTED: myosin-4 [Brassica rapa]	*	GO:0016459(myosin complex)	GO:0005524(ATP binding);GO:0003774(motor activity);GO:0000166(nucleotide binding);GO:0003779(actin binding)	*	*	KOG4229(N)(Myosin VII, myosin IXB and related myosins)	sp|F4JIU4|MYO4_ARATH	sp|F4JIU4|MYO4_ARATH Myosin-4 OS=Arabidopsis thaliana GN=VIII-B PE=3 SV=1
A01.1463.1	XP_009144017.1	PREDICTED: membrane protein of ER body-like protein isoform X2 [Brassica rapa]	*	GO:0016020(membrane);GO:0016021(integral component of membrane)	*	*	*	*	sp|Q8LPT3|MEBL_ARATH	sp|Q8LPT3|MEBL_ARATH Membrane protein of ER body-like protein OS=Arabidopsis thaliana GN=MEBL PE=2 SV=1
A01.1463.2	XP_009144017.1	PREDICTED: membrane protein of ER body-like protein isoform X2 [Brassica rapa]	*	GO:0016020(membrane);GO:0016021(integral component of membrane)	*	*	*	*	*	*
A01.1463.3	XP_009144009.1	PREDICTED: membrane protein of ER body-like protein isoform X1 [Brassica rapa]	*	GO:0016020(membrane);GO:0016021(integral component of membrane)	*	*	*	*	*	*
A01.149.1	XP_009125916.1	PREDICTED: probable boron transporter 7 isoform X1 [Brassica rapa]	GO:0006820(anion transport)	GO:0016020(membrane);GO:0016021(integral component of membrane)	GO:0005452(inorganic anion exchanger activity)	*	*	KOG1172(P)(Na+-independent Cl/HCO3 exchanger AE1 and related transporters (SLC4 family))	sp|Q9SUU1|BOR7_ARATH	sp|Q9SUU1|BOR7_ARATH Probable boron transporter 7 OS=Arabidopsis thaliana GN=BOR7 PE=2 SV=3
A01.1494.1	XP_013641724.1	PREDICTED: heat shock 70 kDa protein 17-like [Brassica napus]	*	*	GO:0005524(ATP binding);GO:0000166(nucleotide binding)	K09486|HYOU1|http://www.genome.jp/dbget-bin/www_bget?ko:K09486	ko04141(Protein processing in endoplasmic reticulum)	KOG0100(O)(Molecular chaperones GRP78/BiP/KAR2, HSP70 superfamily)	sp|F4JMJ1|HSP7R_ARATH	sp|F4JMJ1|HSP7R_ARATH Heat shock 70 kDa protein 17 OS=Arabidopsis thaliana GN=HSP70-17 PE=2 SV=1
A01.1501.1	XP_009145912.1	PREDICTED: NADH-ubiquinone oxidoreductase 20.9 kDa subunit [Brassica rapa]	*	*	*	*	*	*	*	*
A01.1512.1	*	*	*	*	*	*	*	*	*	*
A01.1512.2	*	*	*	*	*	*	*	*	*	*
A01.1512.3	*	*	*	*	*	*	*	*	*	*
A01.1523.1	XP_009148652.1	PREDICTED: myrosinase 2-like [Brassica rapa]	GO:0005975(carbohydrate metabolic process)	*	GO:0004553(hydrolase activity, hydrolyzing O-glycosyl compounds)	K01237|E3.2.1.147|http://www.genome.jp/dbget-bin/www_bget?ko:K01237	ko00380(Tryptophan metabolism)	*	sp|Q9C5C2|BGL37_ARATH	sp|Q9C5C2|BGL37_ARATH Myrosinase 2 OS=Arabidopsis thaliana GN=TGG2 PE=1 SV=1
A01.1523.2	XP_009148652.1	PREDICTED: myrosinase 2-like [Brassica rapa]	GO:0005975(carbohydrate metabolic process)	*	GO:0004553(hydrolase activity, hydrolyzing O-glycosyl compounds)	K01237|E3.2.1.147|http://www.genome.jp/dbget-bin/www_bget?ko:K01237	ko00380(Tryptophan metabolism)	*	*	*
A01.1523.3	XP_009148652.1	PREDICTED: myrosinase 2-like [Brassica rapa]	GO:0005975(carbohydrate metabolic process)	*	GO:0004553(hydrolase activity, hydrolyzing O-glycosyl compounds)	K01237|E3.2.1.147|http://www.genome.jp/dbget-bin/www_bget?ko:K01237	ko00380(Tryptophan metabolism)	*	*	*
A01.1523.4	XP_009148652.1	PREDICTED: myrosinase 2-like [Brassica rapa]	GO:0005975(carbohydrate metabolic process)	*	GO:0004553(hydrolase activity, hydrolyzing O-glycosyl compounds)	K01237|E3.2.1.147|http://www.genome.jp/dbget-bin/www_bget?ko:K01237	ko00380(Tryptophan metabolism)	*	*	*
A01.1523.5	XP_009148652.1	PREDICTED: myrosinase 2-like [Brassica rapa]	GO:0005975(carbohydrate metabolic process)	*	GO:0004553(hydrolase activity, hydrolyzing O-glycosyl compounds)	K01237|E3.2.1.147|http://www.genome.jp/dbget-bin/www_bget?ko:K01237	ko00380(Tryptophan metabolism)	*	*	*
A01.1523.6	XP_009148652.1	PREDICTED: myrosinase 2-like [Brassica rapa]	GO:0005975(carbohydrate metabolic process)	*	GO:0004553(hydrolase activity, hydrolyzing O-glycosyl compounds)	K01237|E3.2.1.147|http://www.genome.jp/dbget-bin/www_bget?ko:K01237	ko00380(Tryptophan metabolism)	*	*	*
A01.1523.7	XP_009148652.1	PREDICTED: myrosinase 2-like [Brassica rapa]	GO:0005975(carbohydrate metabolic process)	*	GO:0004553(hydrolase activity, hydrolyzing O-glycosyl compounds)	K01237|E3.2.1.147|http://www.genome.jp/dbget-bin/www_bget?ko:K01237	ko00380(Tryptophan metabolism)	*	*	*
A01.1528.1	XP_009148167.1	PREDICTED: F-box protein DOR-like [Brassica rapa]	*	*	*	*	*	*	sp|Q5BPS3|DOR_ARATH	sp|Q5BPS3|DOR_ARATH F-box protein DOR OS=Arabidopsis thaliana GN=DOR PE=1 SV=2
A01.1530.1	XP_018514897.1	PREDICTED: uncharacterized protein LOC103871707 [Brassica rapa]	*	GO:0005634(nucleus)	GO:0005516(calmodulin binding)	*	*	*	*	*
A01.1543.1	CDY70438.1	BnaC01g42470D [Brassica napus]	*	*	*	*	*	*	*	*
A01.1543.2	CDY70438.1	BnaC01g42470D [Brassica napus]	*	*	*	*	*	*	*	*
A01.1547.1	XP_009149307.1	PREDICTED: probable methyltransferase PMT27 [Brassica rapa]	GO:0032259(methylation)	GO:0016021(integral component of membrane);GO:0016020(membrane);GO:0005802(trans-Golgi network);GO:0005789(endoplasmic reticulum membrane);GO:0005783(endoplasmic reticulum);GO:0005768(endosome);GO:0005774(vacuolar membrane);GO:0005794(Golgi apparatus)	GO:0008168(methyltransferase activity);GO:0008757(S-adenosylmethionine-dependent methyltransferase activity);GO:0016740(transferase activity)	*	*	*	sp|Q9SD39|PMTR_ARATH	sp|Q9SD39|PMTR_ARATH Probable methyltransferase PMT27 OS=Arabidopsis thaliana GN=At3g51070 PE=3 SV=1
A01.1550.1	XP_013662736.1	PREDICTED: CDPK-related kinase 5-like isoform X1 [Brassica napus]	GO:0016310(phosphorylation);GO:0006468(protein phosphorylation)	GO:0016020(membrane);GO:0005886(plasma membrane)	GO:0004672(protein kinase activity);GO:0004674(protein serine/threonine kinase activity);GO:0016301(kinase activity);GO:0016740(transferase activity);GO:0046872(metal ion binding);GO:0005524(ATP binding);GO:0000166(nucleotide binding);GO:0004723(calcium-dependent protein serine/threonine phosphatase activity);GO:0005509(calcium ion binding)	K00924|E2.7.1.-|http://www.genome.jp/dbget-bin/www_bget?ko:K00924	*	*	sp|Q9SCS2|CAMK5_ARATH	sp|Q9SCS2|CAMK5_ARATH CDPK-related kinase 5 OS=Arabidopsis thaliana GN=CRK5 PE=2 SV=1
A01.1563.1	XP_009123195.1	PREDICTED: uncharacterized protein LOC103847935 [Brassica rapa]	*	*	*	*	*	*	*	*
A01.1571.1	CDX83057.1	BnaA01g20570D [Brassica napus]	*	*	*	*	*	*	*	*
A01.1571.2	CDX83057.1	BnaA01g20570D [Brassica napus]	*	*	*	*	*	*	*	*
A01.1574.1	CDX95757.1	BnaC03g26380D [Brassica napus]	GO:0006351(transcription, DNA-templated)	*	GO:0003899(DNA-directed 5'-3' RNA polymerase activity);GO:0003677(DNA binding);GO:0016740(transferase activity);GO:0016779(nucleotidyltransferase activity)	K16250|NRPD1|http://www.genome.jp/dbget-bin/www_bget?ko:K16250	*	*	*	*
A01.1588.1	*	*	*	*	*	*	*	*	*	*
A01.1599.1	XP_013734334.1	PREDICTED: uncharacterized protein LOC106437878 [Brassica napus]	*	*	*	*	*	*	sp|P31795|POL_MLVRK	sp|P31795|POL_MLVRK Pol polyprotein (Fragment) OS=Radiation murine leukemia virus (strain Kaplan) GN=pol PE=3 SV=1
A01.1600.1	XP_013700247.1	PREDICTED: uncharacterized protein LOC106404032 [Brassica napus]	*	*	*	*	*	*	*	*
A01.1609.1	XP_009119377.1	PREDICTED: probable serine/threonine protein phosphatase 2A regulatory subunit B''delta [Brassica rapa]	GO:0008150(biological_process)	GO:0005634(nucleus)	GO:0005509(calcium ion binding);GO:0046872(metal ion binding)	K11583|PPP2R3|http://www.genome.jp/dbget-bin/www_bget?ko:K11583	ko03015(mRNA surveillance pathway)	*	sp|Q9SLI8|2AB2D_ARATH	sp|Q9SLI8|2AB2D_ARATH Probable serine/threonine protein phosphatase 2A regulatory subunit B''delta OS=Arabidopsis thaliana GN=B''DELTA PE=3 SV=1
A01.1610.1	CDY25296.1	BnaC01g29650D [Brassica napus]	*	*	*	*	*	*	*	*
A01.1611.1	XP_013624431.1	PREDICTED: uncharacterized protein LOC106330525 [Brassica oleracea var. oleracea]	*	*	*	*	*	*	*	*
A01.1612.1	CDX94246.1	BnaC02g29060D [Brassica napus]	*	*	*	*	*	*	*	*
A01.1615.1	XP_009102628.1	PREDICTED: uncharacterized protein At4g06598-like [Brassica rapa]	GO:0006355(regulation of transcription, DNA-templated)	GO:0005634(nucleus)	GO:0003700(transcription factor activity, sequence-specific DNA binding);GO:0043565(sequence-specific DNA binding);GO:0003677(DNA binding)	*	*	*	sp|Q8W3M7|Y4598_ARATH	sp|Q8W3M7|Y4598_ARATH Uncharacterized protein At4g06598 OS=Arabidopsis thaliana GN=At4g06598 PE=2 SV=2
A01.1636.1	XP_013718692.1	PREDICTED: disease resistance-like protein CSA1 [Brassica napus]	*	*	*	*	*	*	*	*
A01.1639.1	XP_009104461.1	PREDICTED: katanin p80 WD40 repeat-containing subunit B1 homolog isoform X1 [Brassica rapa]	GO:0051013(microtubule severing)	GO:0005737(cytoplasm);GO:0005856(cytoskeleton);GO:0008352(katanin complex);GO:0005874(microtubule)	GO:0008017(microtubule binding)	K18643|KATNB1|http://www.genome.jp/dbget-bin/www_bget?ko:K18643	*	*	sp|Q8H0T9|KTNB1_ARATH	sp|Q8H0T9|KTNB1_ARATH Katanin p80 WD40 repeat-containing subunit B1 homolog OS=Arabidopsis thaliana GN=At5g23430 PE=2 SV=3
A01.1639.2	XP_009104469.1	PREDICTED: katanin p80 WD40 repeat-containing subunit B1 homolog isoform X2 [Brassica rapa]	GO:0051013(microtubule severing)	GO:0005737(cytoplasm);GO:0005856(cytoskeleton);GO:0008352(katanin complex);GO:0005874(microtubule)	GO:0008017(microtubule binding)	K18643|KATNB1|http://www.genome.jp/dbget-bin/www_bget?ko:K18643	*	KOG0272(A)(U4/U6 small nuclear ribonucleoprotein Prp4 (contains WD40 repeats))	*	*
A01.1639.3	XP_009104469.1	PREDICTED: katanin p80 WD40 repeat-containing subunit B1 homolog isoform X2 [Brassica rapa]	GO:0051013(microtubule severing)	GO:0005737(cytoplasm);GO:0005856(cytoskeleton);GO:0008352(katanin complex);GO:0005874(microtubule)	GO:0008017(microtubule binding)	K18643|KATNB1|http://www.genome.jp/dbget-bin/www_bget?ko:K18643	*	KOG0267(D)(Microtubule severing protein katanin p80 subunit B (contains WD40 repeats))	*	*
A01.1644.1	XP_018454009.1	PREDICTED: replication protein A 70 kDa DNA-binding subunit E-like [Raphanus sativus]	*	*	*	K07466|RFA1, RPA1, rpa|http://www.genome.jp/dbget-bin/www_bget?ko:K07466	ko03030(DNA replication);ko03440(Homologous recombination);ko03430(Mismatch repair);ko03420(Nucleotide excision repair)	*	*	*
A01.1647.1	XP_013751004.1	PREDICTED: 60S ribosomal protein L3-2-like [Brassica napus]	GO:0006412(translation)	GO:0005840(ribosome);GO:0005622(intracellular);GO:0030529(intracellular ribonucleoprotein complex)	GO:0003735(structural constituent of ribosome)	K02925|RP-L3e, RPL3|http://www.genome.jp/dbget-bin/www_bget?ko:K02925	ko03010(Ribosome)	KOG0746(J)(60S ribosomal protein L3 and related proteins)	sp|P22738|RL32_ARATH	sp|P22738|RL32_ARATH 60S ribosomal protein L3-2 OS=Arabidopsis thaliana GN=ARP2 PE=2 SV=4
A01.1654.1	XP_009105208.1	PREDICTED: probable dolichyl-diphosphooligosaccharide--protein glycosyltransferase subunit 3B [Brassica rapa]	*	GO:0016020(membrane);GO:0016021(integral component of membrane)	*	K12669|OST3, OST6|http://www.genome.jp/dbget-bin/www_bget?ko:K12669	ko04141(Protein processing in endoplasmic reticulum);ko00510(N-Glycan biosynthesis)	*	sp|Q9SYB5|OST3B_ARATH	sp|Q9SYB5|OST3B_ARATH Probable dolichyl-diphosphooligosaccharide--protein glycosyltransferase subunit 3B OS=Arabidopsis thaliana GN=OST3B PE=2 SV=1
A01.1667.1	XP_009110530.2	PREDICTED: uncharacterized protein LOC103836061 isoform X2 [Brassica rapa]	*	*	GO:0046872(metal ion binding)	*	*	KOG1426(S)(FOG: RCC1 domain)	sp|Q15751|HERC1_HUMAN	sp|Q15751|HERC1_HUMAN Probable E3 ubiquitin-protein ligase HERC1 OS=Homo sapiens GN=HERC1 PE=1 SV=2
A01.1667.2	XP_009110530.2	PREDICTED: uncharacterized protein LOC103836061 isoform X2 [Brassica rapa]	*	*	GO:0046872(metal ion binding)	*	*	KOG1426(S)(FOG: RCC1 domain)	*	*
A01.1668.1	CDX99570.1	BnaC09g24220D [Brassica napus]	*	*	*	*	*	*	*	*
A01.1674.1	XP_009108694.1	PREDICTED: protein tesmin/TSO1-like CXC 3 isoform X2 [Brassica rapa]	*	*	*	*	*	*	sp|Q8L548|TCX3_ARATH	sp|Q8L548|TCX3_ARATH Protein tesmin/TSO1-like CXC 3 OS=Arabidopsis thaliana GN=TCX3 PE=1 SV=1
A01.1678.1	XP_013674362.1	PREDICTED: LOW QUALITY PROTEIN: ubiquinol oxidase 1b, mitochondrial-like [Brassica napus]	GO:0055114(oxidation-reduction process)	GO:0070469(respiratory chain);GO:0016021(integral component of membrane);GO:0016020(membrane);GO:0005743(mitochondrial inner membrane);GO:0005739(mitochondrion)	GO:0009916(alternative oxidase activity);GO:0016491(oxidoreductase activity);GO:0046872(metal ion binding)	K17893|AOX1, AOX2|http://www.genome.jp/dbget-bin/www_bget?ko:K17893	*	*	sp|O23913|AOX1B_ARATH	sp|O23913|AOX1B_ARATH Ubiquinol oxidase 1b, mitochondrial OS=Arabidopsis thaliana GN=AOX1B PE=1 SV=1
A01.1682.1	XP_018513406.1	PREDICTED: uncharacterized protein LOC108871363 [Brassica rapa]	GO:0008150(biological_process)	GO:0005634(nucleus)	GO:0016740(transferase activity);GO:0016746(transferase activity, transferring acyl groups)	*	*	*	sp|Q9FIX2|AIGLA_ARATH	sp|Q9FIX2|AIGLA_ARATH AIG2-like protein A OS=Arabidopsis thaliana GN=AIG2LA PE=1 SV=1
A01.1690.1	CDY37311.1	BnaA01g25310D [Brassica napus]	GO:0006810(transport);GO:0070588(calcium ion transmembrane transport);GO:0006811(ion transport);GO:0006816(calcium ion transport)	GO:0016020(membrane);GO:0016021(integral component of membrane)	GO:0046872(metal ion binding);GO:0005524(ATP binding);GO:0005516(calmodulin binding);GO:0000166(nucleotide binding);GO:0016787(hydrolase activity);GO:0005388(calcium-transporting ATPase activity)	K01537|E3.6.3.8|http://www.genome.jp/dbget-bin/www_bget?ko:K01537	*	KOG0202(P)(Ca2+ transporting ATPase)	sp|Q9LU41|ACA9_ARATH	sp|Q9LU41|ACA9_ARATH Calcium-transporting ATPase 9, plasma membrane-type OS=Arabidopsis thaliana GN=ACA9 PE=2 SV=2
A01.1699.1	XP_013731764.1	PREDICTED: uncharacterized protein LOC106435419 [Brassica napus]	*	*	*	*	*	KOG0017(R)(FOG: Transposon-encoded proteins with TYA, reverse transcriptase, integrase domains in various combinations)	sp|Q7LHG5|YI31B_YEAST	sp|Q7LHG5|YI31B_YEAST Transposon Ty3-I Gag-Pol polyprotein OS=Saccharomyces cerevisiae (strain ATCC 204508 / S288c) GN=TY3B-I PE=3 SV=2
A01.1703.1	XP_009111239.1	PREDICTED: pollen receptor-like kinase 4 [Brassica rapa]	GO:0006468(protein phosphorylation)	GO:0016021(integral component of membrane);GO:0016020(membrane)	GO:0004672(protein kinase activity);GO:0005524(ATP binding)	*	*	*	sp|Q9LJY0|PRK4_ARATH	sp|Q9LJY0|PRK4_ARATH Pollen receptor-like kinase 4 OS=Arabidopsis thaliana GN=PRK4 PE=1 SV=1
A01.1706.1	CDY15387.1	BnaC04g42360D [Brassica napus]	*	*	*	*	*	*	sp|Q9STZ2|SELT_ARATH	sp|Q9STZ2|SELT_ARATH SelT-like protein OS=Arabidopsis thaliana GN=At3g47300 PE=2 SV=2
A01.1709.1	XP_009111451.1	PREDICTED: AP-5 complex subunit beta-1 [Brassica rapa]	*	*	*	K19022|AP5B1|http://www.genome.jp/dbget-bin/www_bget?ko:K19022	*	*	sp|F6S215|AP5B1_XENTR	sp|F6S215|AP5B1_XENTR AP-5 complex subunit beta-1 OS=Xenopus tropicalis GN=ap5b1 PE=3 SV=1
A01.173.1	CDY34584.1	BnaC03g56840D [Brassica napus]	GO:0009657(plastid organization)	GO:0005840(ribosome);GO:0009507(chloroplast)	GO:0003676(nucleic acid binding);GO:0003723(RNA binding);GO:0003729(mRNA binding)	K02945|RP-S1, rpsA|http://www.genome.jp/dbget-bin/www_bget?ko:K02945	ko03010(Ribosome)	*	*	*
A01.173.2	CDY34584.1	BnaC03g56840D [Brassica napus]	GO:0009657(plastid organization)	GO:0005840(ribosome);GO:0009507(chloroplast)	GO:0003676(nucleic acid binding);GO:0003723(RNA binding);GO:0003729(mRNA binding)	K02945|RP-S1, rpsA|http://www.genome.jp/dbget-bin/www_bget?ko:K02945	ko03010(Ribosome)	*	*	*
A01.173.3	CDY34584.1	BnaC03g56840D [Brassica napus]	GO:0009657(plastid organization)	GO:0005840(ribosome);GO:0009507(chloroplast)	GO:0003676(nucleic acid binding);GO:0003723(RNA binding);GO:0003729(mRNA binding)	K02945|RP-S1, rpsA|http://www.genome.jp/dbget-bin/www_bget?ko:K02945	ko03010(Ribosome)	*	*	*
A01.1734.1	CDY18511.1	BnaA01g26840D [Brassica napus]	GO:0008150(biological_process)	GO:0016020(membrane);GO:0016021(integral component of membrane)	GO:0003674(molecular_function)	*	*	*	*	*
A01.1740.1	XP_009115922.1	PREDICTED: uncharacterized protein LOC103841149 [Brassica rapa]	*	*	*	*	*	*	*	*
A01.1746.1	CDY72373.1	BnaAnng40890D [Brassica napus]	GO:0007165(signal transduction);GO:0031640(killing of cells of other organism);GO:0006952(defense response);GO:0050832(defense response to fungus)	GO:0005576(extracellular region)	*	*	*	*	sp|P82641|DF233_ARATH	sp|P82641|DF233_ARATH Putative defensin-like protein 233 OS=Arabidopsis thaliana GN=SCRL22 PE=2 SV=2
A01.1749.1	XP_009114441.1	PREDICTED: E3 ubiquitin-protein ligase UPL6-like isoform X2 [Brassica rapa]	*	*	GO:0004842(ubiquitin-protein transferase activity);GO:0016874(ligase activity)	K10589|UBE3C|http://www.genome.jp/dbget-bin/www_bget?ko:K10589	ko04120(Ubiquitin mediated proteolysis)	KOG0940(O)(Ubiquitin protein ligase RSP5/NEDD4)	sp|Q8RWB8|UPL6_ARATH	sp|Q8RWB8|UPL6_ARATH E3 ubiquitin-protein ligase UPL6 OS=Arabidopsis thaliana GN=UPL6 PE=2 SV=1
A01.1757.1	CDY69623.1	BnaCnng64520D [Brassica napus]	*	*	*	*	*	*	*	*
A01.1762.1	XP_013672436.1	PREDICTED: uncharacterized protein LOC106376854 isoform X2 [Brassica napus]	*	*	*	K17362|ACOT13|http://www.genome.jp/dbget-bin/www_bget?ko:K17362	*	*	*	*
A01.1762.2	XP_013672436.1	PREDICTED: uncharacterized protein LOC106376854 isoform X2 [Brassica napus]	*	*	*	K17362|ACOT13|http://www.genome.jp/dbget-bin/www_bget?ko:K17362	*	*	*	*
A01.1771.1	*	*	*	*	*	*	*	*	*	*
A01.1787.1	XP_009117323.1	PREDICTED: uncharacterized protein LOC103842451 [Brassica rapa]	*	*	*	K07466|RFA1, RPA1, rpa|http://www.genome.jp/dbget-bin/www_bget?ko:K07466	ko03030(DNA replication);ko03440(Homologous recombination);ko03430(Mismatch repair);ko03420(Nucleotide excision repair)	*	*	*
A01.1792.1	XP_018435375.1	PREDICTED: F-box/kelch-repeat protein At3g13680-like [Raphanus sativus]	*	*	*	K06174|ABCE1, Rli1|http://www.genome.jp/dbget-bin/www_bget?ko:K06174	*	*	sp|Q9LHN6|FB141_ARATH	sp|Q9LHN6|FB141_ARATH Putative F-box protein At3g13624 OS=Arabidopsis thaliana GN=At3g13624 PE=4 SV=1
A01.1792.2	XP_018435375.1	PREDICTED: F-box/kelch-repeat protein At3g13680-like [Raphanus sativus]	*	*	*	K06174|ABCE1, Rli1|http://www.genome.jp/dbget-bin/www_bget?ko:K06174	*	*	*	*
A01.1794.1	*	*	*	*	*	*	*	*	*	*
A01.1796.1	*	*	*	*	*	*	*	*	*	*
A01.1798.1	XP_009124766.1	PREDICTED: uncharacterized protein At2g29880-like [Brassica rapa]	GO:0008150(biological_process)	GO:0005634(nucleus)	GO:0003674(molecular_function)	*	*	*	sp|O82368|Y2988_ARATH	sp|O82368|Y2988_ARATH Uncharacterized protein At2g29880 OS=Arabidopsis thaliana GN=At2g29880 PE=2 SV=1
A01.1798.2	XP_009124766.1	PREDICTED: uncharacterized protein At2g29880-like [Brassica rapa]	GO:0008150(biological_process)	GO:0005634(nucleus)	GO:0003674(molecular_function)	*	*	*	*	*
A01.1799.1	XP_018508424.1	PREDICTED: uncharacterized protein LOC108868998 [Brassica rapa]	*	*	*	*	*	*	*	*
A01.1803.1	XP_009124736.1	PREDICTED: DNA damage-inducible protein 1-like isoform X1 [Brassica rapa]	*	*	*	K11885|DDI1|http://www.genome.jp/dbget-bin/www_bget?ko:K11885	*	KOG0001(OR)(Ubiquitin and ubiquitin-like proteins)	sp|Q4WGS4|DDI1_ASPFU	sp|Q4WGS4|DDI1_ASPFU DNA damage-inducible protein 1 OS=Neosartorya fumigata (strain ATCC MYA-4609 / Af293 / CBS 101355 / FGSC A1100) GN=ddi1 PE=3 SV=1
A01.1807.1	XP_009124710.1	PREDICTED: protein STRUBBELIG-RECEPTOR FAMILY 4-like [Brassica rapa]	GO:0006468(protein phosphorylation)	GO:0016020(membrane);GO:0016021(integral component of membrane)	GO:0004672(protein kinase activity);GO:0005524(ATP binding)	*	*	*	sp|Q6R2K2|SRF4_ARATH	sp|Q6R2K2|SRF4_ARATH Protein STRUBBELIG-RECEPTOR FAMILY 4 OS=Arabidopsis thaliana GN=SRF4 PE=2 SV=1
A01.1808.1	XP_009124705.1	PREDICTED: uncharacterized protein LOC103849736 isoform X1 [Brassica rapa]	GO:0008150(biological_process)	GO:0005829(cytosol);GO:0005634(nucleus)	GO:0003723(RNA binding);GO:0003729(mRNA binding)	*	*	KOG1901(R)(Uncharacterized high-glucose-regulated protein)	sp|P59326|YTHD1_MOUSE	sp|P59326|YTHD1_MOUSE YTH domain-containing family protein 1 OS=Mus musculus GN=Ythdf1 PE=1 SV=1
A01.1821.1	CDY61139.1	BnaC05g48980D [Brassica napus]	*	*	*	*	*	*	*	*
A01.1832.1	XP_009121159.1	PREDICTED: uncharacterized protein LOC103845990 [Brassica rapa]	GO:0008150(biological_process)	GO:0005634(nucleus)	GO:0003674(molecular_function)	*	*	*	*	*
A01.1838.1	XP_009121140.1	PREDICTED: uncharacterized protein LOC103845975 [Brassica rapa]	*	GO:0016021(integral component of membrane);GO:0016020(membrane)	*	*	*	*	*	*
A01.185.1	*	*	*	*	*	*	*	*	*	*
A01.1866.1	CDY16493.1	BnaA08g02740D [Brassica napus]	*	*	*	*	*	*	*	*
A01.1872.1	XP_009123811.1	PREDICTED: probable L-type lectin-domain containing receptor kinase VI.1 [Brassica rapa]	GO:0006468(protein phosphorylation)	GO:0016020(membrane);GO:0016021(integral component of membrane);GO:0005886(plasma membrane)	GO:0004672(protein kinase activity);GO:0004674(protein serine/threonine kinase activity);GO:0030246(carbohydrate binding);GO:0005524(ATP binding);GO:0000166(nucleotide binding);GO:0016301(kinase activity)	*	*	*	sp|Q9SR87|LRK61_ARATH	sp|Q9SR87|LRK61_ARATH Probable L-type lectin-domain containing receptor kinase VI.1 OS=Arabidopsis thaliana GN=LECRK61 PE=2 SV=1
A01.1881.1	XP_009124297.1	PREDICTED: cytochrome b561 and DOMON domain-containing protein At3g07570-like [Brassica rapa]	GO:0055114(oxidation-reduction process)	GO:0016020(membrane);GO:0016021(integral component of membrane)	*	*	*	*	sp|Q0WRW8|B561K_ARATH	sp|Q0WRW8|B561K_ARATH Cytochrome b561 and DOMON domain-containing protein At3g07570 OS=Arabidopsis thaliana GN=At3g07570 PE=2 SV=1
A01.1887.1	XP_009124640.1	PREDICTED: probable pectinesterase/pectinesterase inhibitor 23 [Brassica rapa]	GO:0071555(cell wall organization);GO:0045490(pectin catabolic process);GO:0042545(cell wall modification)	GO:0016021(integral component of membrane);GO:0016020(membrane);GO:0005576(extracellular region);GO:0005618(cell wall)	GO:0030599(pectinesterase activity);GO:0016787(hydrolase activity);GO:0004857(enzyme inhibitor activity);GO:0045330(aspartyl esterase activity)	K01051|E3.1.1.11|http://www.genome.jp/dbget-bin/www_bget?ko:K01051	ko00040(Pentose and glucuronate interconversions)	*	sp|Q8GXA1|PME23_ARATH	sp|Q8GXA1|PME23_ARATH Probable pectinesterase/pectinesterase inhibitor 23 OS=Arabidopsis thaliana GN=PME23 PE=2 SV=3
A01.1898.1	XP_009124935.1	PREDICTED: probable galacturonosyltransferase-like 4 [Brassica rapa]	*	*	GO:0016740(transferase activity);GO:0016757(transferase activity, transferring glycosyl groups)	*	*	*	sp|Q9M8J2|GATL4_ARATH	sp|Q9M8J2|GATL4_ARATH Probable galacturonosyltransferase-like 4 OS=Arabidopsis thaliana GN=GATL4 PE=2 SV=1
A01.1898.2	XP_009124935.1	PREDICTED: probable galacturonosyltransferase-like 4 [Brassica rapa]	*	*	GO:0016740(transferase activity);GO:0016757(transferase activity, transferring glycosyl groups)	*	*	*	*	*
A01.1898.3	XP_009124935.1	PREDICTED: probable galacturonosyltransferase-like 4 [Brassica rapa]	*	*	GO:0016740(transferase activity);GO:0016757(transferase activity, transferring glycosyl groups)	*	*	*	*	*
A01.1898.4	XP_009124935.1	PREDICTED: probable galacturonosyltransferase-like 4 [Brassica rapa]	GO:0045489(pectin biosynthetic process);GO:0071555(cell wall organization);GO:0000271(polysaccharide biosynthetic process);GO:0016051(carbohydrate biosynthetic process)	GO:0016020(membrane);GO:0000139(Golgi membrane);GO:0016021(integral component of membrane);GO:0090406(pollen tube);GO:0005794(Golgi apparatus)	GO:0016740(transferase activity);GO:0016757(transferase activity, transferring glycosyl groups);GO:0047262(polygalacturonate 4-alpha-galacturonosyltransferase activity);GO:0016758(transferase activity, transferring hexosyl groups)	*	*	*	*	*
A01.1898.5	XP_009124935.1	PREDICTED: probable galacturonosyltransferase-like 4 [Brassica rapa]	*	*	GO:0016740(transferase activity);GO:0016757(transferase activity, transferring glycosyl groups)	*	*	*	*	*
A01.1898.6	XP_009124935.1	PREDICTED: probable galacturonosyltransferase-like 4 [Brassica rapa]	*	*	GO:0016740(transferase activity);GO:0016757(transferase activity, transferring glycosyl groups)	*	*	*	*	*
A01.19.1	XP_009125561.1	PREDICTED: putative F-box/kelch-repeat protein At1g61540 [Brassica rapa]	*	*	*	*	*	*	sp|Q9SY96|FBK25_ARATH	sp|Q9SY96|FBK25_ARATH Putative F-box/kelch-repeat protein At1g61540 OS=Arabidopsis thaliana GN=At1g61540 PE=4 SV=1
A01.1900.1	XP_009124944.1	PREDICTED: leucine-rich repeat receptor-like serine/threonine-protein kinase At2g14510 [Brassica rapa]	*	*	*	*	*	*	sp|Q9ZQQ7|Y2144_ARATH	sp|Q9ZQQ7|Y2144_ARATH Putative leucine-rich repeat receptor-like serine/threonine-protein kinase At2g14440 OS=Arabidopsis thaliana GN=At2g14440 PE=3 SV=1
A01.1914.1	CDY21411.1	BnaA09g30160D [Brassica napus]	*	*	*	*	*	*	*	*
A01.1914.2	CDY21411.1	BnaA09g30160D [Brassica napus]	*	*	*	*	*	*	*	*
A01.1934.1	XP_013627603.1	PREDICTED: protein EXORDIUM-like 6 [Brassica oleracea var. oleracea]	*	*	*	*	*	*	sp|Q9M8T8|EXOL6_ARATH	sp|Q9M8T8|EXOL6_ARATH Protein EXORDIUM-like 6 OS=Arabidopsis thaliana GN=EXL6 PE=3 SV=1
A01.1943.1	XP_009118612.1	PREDICTED: zinc finger CCCH domain-containing protein 33-like isoform X2 [Brassica rapa]	*	*	GO:0046872(metal ion binding)	*	*	*	sp|Q8GXX7|C3H33_ARATH	sp|Q8GXX7|C3H33_ARATH Zinc finger CCCH domain-containing protein 33 OS=Arabidopsis thaliana GN=ZFN1 PE=1 SV=1
A01.1943.2	XP_009118604.1	PREDICTED: zinc finger CCCH domain-containing protein 33-like isoform X1 [Brassica rapa]	*	*	GO:0046872(metal ion binding)	*	*	*	*	*
A01.1947.1	XP_009118001.1	PREDICTED: uncharacterized protein LOC103843051 [Brassica rapa]	*	GO:0016021(integral component of membrane);GO:0016020(membrane);GO:0005783(endoplasmic reticulum);GO:0009506(plasmodesma)	*	*	*	*	*	*
A01.1954.1	XP_009125026.1	PREDICTED: U-box domain-containing protein 4 [Brassica rapa]	*	*	*	*	*	*	sp|Q9SNC6|PUB13_ARATH	sp|Q9SNC6|PUB13_ARATH U-box domain-containing protein 13 OS=Arabidopsis thaliana GN=PUB13 PE=1 SV=1
A01.198.1	XP_013690702.1	PREDICTED: uncharacterized protein LOC106394648 [Brassica napus]	*	*	*	*	*	*	*	*
A01.198.2	XP_013749899.1	PREDICTED: uncharacterized protein LOC106452353 [Brassica napus]	*	*	*	*	*	*	*	*
A01.198.3	XP_013749899.1	PREDICTED: uncharacterized protein LOC106452353 [Brassica napus]	*	*	*	*	*	*	*	*
A01.198.4	XP_013749899.1	PREDICTED: uncharacterized protein LOC106452353 [Brassica napus]	*	*	*	*	*	*	*	*
A01.198.5	XP_013749899.1	PREDICTED: uncharacterized protein LOC106452353 [Brassica napus]	*	*	*	*	*	*	*	*
A01.198.6	XP_013749899.1	PREDICTED: uncharacterized protein LOC106452353 [Brassica napus]	*	*	*	*	*	*	*	*
A01.202.1	XP_013687583.1	PREDICTED: protein YIPF6 homolog [Brassica napus]	GO:0015774(polysaccharide transport)	GO:0016020(membrane);GO:0016021(integral component of membrane);GO:0005634(nucleus);GO:0005768(endosome);GO:0005794(Golgi apparatus);GO:0005802(trans-Golgi network);GO:0005829(cytosol);GO:0005886(plasma membrane)	GO:0005515(protein binding)	*	*	KOG2946(S)(Uncharacterized conserved protein)	sp|Q54RZ2|YIPF6_DICDI	sp|Q54RZ2|YIPF6_DICDI Protein YIPF6 homolog OS=Dictyostelium discoideum GN=yipf6 PE=3 SV=2
A01.206.1	CDY44382.1	BnaA02g29950D [Brassica napus]	*	*	*	*	*	*	*	*
A01.219.1	XP_009128683.1	PREDICTED: uncharacterized protein LOC103853530 isoform X2 [Brassica rapa]	GO:0030001(metal ion transport);GO:0046916(cellular transition metal ion homeostasis)	GO:0005737(cytoplasm);GO:0005634(nucleus)	GO:0046872(metal ion binding);GO:0046914(transition metal ion binding)	*	*	*	sp|Q9CAV5|HIP42_ARATH	sp|Q9CAV5|HIP42_ARATH Heavy metal-associated isoprenylated plant protein 42 OS=Arabidopsis thaliana GN=HIPP42 PE=3 SV=1
A01.239.1	XP_009129466.1	PREDICTED: MDIS1-interacting receptor like kinase 1 isoform X1 [Brassica rapa]	GO:0016310(phosphorylation);GO:0006468(protein phosphorylation)	GO:0016020(membrane);GO:0016021(integral component of membrane)	GO:0004672(protein kinase activity);GO:0004674(protein serine/threonine kinase activity);GO:0016301(kinase activity);GO:0016740(transferase activity);GO:0005524(ATP binding);GO:0000166(nucleotide binding)	*	*	*	sp|Q9M0G7|MIK1_ARATH	sp|Q9M0G7|MIK1_ARATH MDIS1-interacting receptor like kinase 1 OS=Arabidopsis thaliana GN=MIK1 PE=1 SV=1
A01.24.1	XP_013621897.1	PREDICTED: trafficking protein particle complex subunit 12-like [Brassica oleracea var. oleracea]	*	*	*	K20309|TRAPPC12|http://www.genome.jp/dbget-bin/www_bget?ko:K20309	*	*	*	*
A01.245.1	XP_009129591.1	PREDICTED: dnaJ homolog subfamily B member 13 [Brassica rapa]	GO:0006457(protein folding)	*	GO:0051082(unfolded protein binding)	K09510|DNAJB4|http://www.genome.jp/dbget-bin/www_bget?ko:K09510	*	KOG0714(O)(Molecular chaperone (DnaJ superfamily))	sp|Q24133|DNAJ1_DROME	sp|Q24133|DNAJ1_DROME DnaJ protein homolog 1 OS=Drosophila melanogaster GN=DnaJ-1 PE=1 SV=3
A01.26.1	XP_009129775.1	PREDICTED: tRNA (cytosine(34)-C(5))-methyltransferase [Brassica rapa]	*	*	GO:0003723(RNA binding);GO:0008168(methyltransferase activity);GO:0016428(tRNA (cytosine-5-)-methyltransferase activity)	K15334|NCL1, TRM4|http://www.genome.jp/dbget-bin/www_bget?ko:K15334	*	KOG2198(J)(tRNA cytosine-5-methylases and related enzymes of the NOL1/NOP2/sun superfamily)	sp|Q5ZLV4|NSUN2_CHICK	sp|Q5ZLV4|NSUN2_CHICK tRNA (cytosine(34)-C(5))-methyltransferase OS=Gallus gallus GN=NSUN2 PE=2 SV=1
A01.26.2	XP_009129775.1	PREDICTED: tRNA (cytosine(34)-C(5))-methyltransferase [Brassica rapa]	*	*	GO:0003723(RNA binding);GO:0008168(methyltransferase activity);GO:0016428(tRNA (cytosine-5-)-methyltransferase activity)	K15334|NCL1, TRM4|http://www.genome.jp/dbget-bin/www_bget?ko:K15334	*	KOG2198(J)(tRNA cytosine-5-methylases and related enzymes of the NOL1/NOP2/sun superfamily)	*	*
A01.265.1	XP_009131472.1	PREDICTED: probable WRKY transcription factor 28 [Brassica rapa]	GO:0006355(regulation of transcription, DNA-templated)	*	GO:0043565(sequence-specific DNA binding);GO:0003700(transcription factor activity, sequence-specific DNA binding)	*	*	*	sp|Q8VWJ2|WRK28_ARATH	sp|Q8VWJ2|WRK28_ARATH Probable WRKY transcription factor 28 OS=Arabidopsis thaliana GN=WRKY28 PE=2 SV=1
A01.268.1	XP_009131732.1	PREDICTED: uncharacterized protein LOC103856372 [Brassica rapa]	GO:0009152(purine ribonucleotide biosynthetic process);GO:0006188(IMP biosynthetic process)	*	GO:0003824(catalytic activity);GO:0004018(N6-(1,2-dicarboxyethyl)AMP AMP-lyase (fumarate-forming) activity)	K01756|purB, ADSL|http://www.genome.jp/dbget-bin/www_bget?ko:K01756	ko00250(Alanine, aspartate and glutamate metabolism);ko00230(Purine metabolism)	KOG2700(F)(Adenylosuccinate lyase)	sp|P44797|PUR8_HAEIN	sp|P44797|PUR8_HAEIN Adenylosuccinate lyase OS=Haemophilus influenzae (strain ATCC 51907 / DSM 11121 / KW20 / Rd) GN=purB PE=3 SV=1
A01.269.1	CDY25005.1	BnaC02g40030D [Brassica napus]	*	*	*	*	*	*	*	*
A01.276.1	XP_009132253.1	PREDICTED: protein STICHEL-like 3 isoform X1 [Brassica rapa]	GO:0006260(DNA replication)	GO:0009360(DNA polymerase III complex)	GO:0003677(DNA binding);GO:0005524(ATP binding);GO:0003887(DNA-directed DNA polymerase activity)	*	*	KOG0990(L)(Replication factor C, subunit RFC5)	sp|F4JRP0|STIL3_ARATH	sp|F4JRP0|STIL3_ARATH Protein STICHEL-like 3 OS=Arabidopsis thaliana GN=At4g18820 PE=3 SV=1
A01.281.1	XP_009132490.1	PREDICTED: protein ENHANCED DISEASE RESISTANCE 2 [Brassica rapa]	*	*	GO:0008289(lipid binding)	*	*	*	sp|F4JSE7|EDR2_ARATH	sp|F4JSE7|EDR2_ARATH Protein ENHANCED DISEASE RESISTANCE 2 OS=Arabidopsis thaliana GN=EDR2 PE=2 SV=1
A01.281.2	XP_009132490.1	PREDICTED: protein ENHANCED DISEASE RESISTANCE 2 [Brassica rapa]	*	*	GO:0008289(lipid binding)	*	*	*	*	*
A01.285.1	XP_009132578.1	PREDICTED: probable carotenoid cleavage dioxygenase 4, chloroplastic [Brassica rapa]	GO:0055114(oxidation-reduction process)	*	GO:0016702(oxidoreductase activity, acting on single donors with incorporation of molecular oxygen, incorporation of two atoms of oxygen);GO:0051213(dioxygenase activity)	K09840|NCED|http://www.genome.jp/dbget-bin/www_bget?ko:K09840	ko00906(Carotenoid biosynthesis)	*	sp|O49675|CCD4_ARATH	sp|O49675|CCD4_ARATH Probable carotenoid cleavage dioxygenase 4, chloroplastic OS=Arabidopsis thaliana GN=CCD4 PE=1 SV=1
A01.291.1	XP_013734202.1	PREDICTED: heat stress transcription factor A-4a-like [Brassica napus]	GO:0006355(regulation of transcription, DNA-templated)	GO:0005634(nucleus)	GO:0003677(DNA binding);GO:0043565(sequence-specific DNA binding);GO:0003700(transcription factor activity, sequence-specific DNA binding)	*	*	KOG0627(K)(Heat shock transcription factor)	sp|O49403|HFA4A_ARATH	sp|O49403|HFA4A_ARATH Heat stress transcription factor A-4a OS=Arabidopsis thaliana GN=HSFA4A PE=2 SV=1
A01.296.1	*	*	*	*	*	*	*	*	*	*
A01.3.1	XP_013649481.1	PREDICTED: cellulose synthase-like protein D4 [Brassica napus]	GO:0030244(cellulose biosynthetic process);GO:0071555(cell wall organization)	GO:0016021(integral component of membrane);GO:0016020(membrane)	GO:0016740(transferase activity);GO:0016760(cellulose synthase (UDP-forming) activity);GO:0016757(transferase activity, transferring glycosyl groups)	*	*	*	sp|Q9SZL9|CSLD4_ARATH	sp|Q9SZL9|CSLD4_ARATH Cellulose synthase-like protein D4 OS=Arabidopsis thaliana GN=CSLD4 PE=2 SV=1
A01.302.1	XP_009133519.1	PREDICTED: transcriptional regulator ATRX isoform X1 [Brassica rapa]	*	GO:0009507(chloroplast)	GO:0008270(zinc ion binding)	*	*	KOG4172(O)(Predicted E3 ubiquitin ligase)	sp|Q24746|NEUR_DROVI	sp|Q24746|NEUR_DROVI Protein neuralized OS=Drosophila virilis GN=neur PE=4 SV=1
A01.310.1	CDY04195.1	BnaC06g26200D [Brassica napus]	*	*	*	*	*	*	*	*
A01.344.1	XP_009136545.1	PREDICTED: putative cysteine-rich repeat secretory protein 37 [Brassica rapa]	*	*	*	*	*	*	sp|Q9LRK0|CRR37_ARATH	sp|Q9LRK0|CRR37_ARATH Putative cysteine-rich repeat secretory protein 37 OS=Arabidopsis thaliana GN=CRRSP37 PE=5 SV=2
A01.345.1	XP_009136566.1	PREDICTED: putative cysteine-rich repeat secretory protein 35 [Brassica rapa]	*	*	*	*	*	*	sp|Q9LRK2|CRR35_ARATH	sp|Q9LRK2|CRR35_ARATH Putative cysteine-rich repeat secretory protein 35 OS=Arabidopsis thaliana GN=CRRSP35 PE=3 SV=1
A01.345.2	XP_009136566.1	PREDICTED: putative cysteine-rich repeat secretory protein 35 [Brassica rapa]	*	*	*	*	*	*	*	*
A01.366.1	XP_009137750.1	PREDICTED: kinesin-like protein KIN-7I [Brassica rapa]	GO:0007018(microtubule-based movement)	GO:0005874(microtubule);GO:0005871(kinesin complex);GO:0005634(nucleus)	GO:0008017(microtubule binding);GO:0005524(ATP binding);GO:0000166(nucleotide binding);GO:0003777(microtubule motor activity);GO:0016887(ATPase activity)	K11498|CENPE|http://www.genome.jp/dbget-bin/www_bget?ko:K11498	*	KOG0245(Z)(Kinesin-like protein)	sp|F4JQ51|KN7I_ARATH	sp|F4JQ51|KN7I_ARATH Kinesin-like protein KIN-7I OS=Arabidopsis thaliana GN=KIN7I PE=1 SV=1
A01.381.1	XP_009138572.1	PREDICTED: uncharacterized protein LOC103862631 [Brassica rapa]	GO:0008152(metabolic process)	GO:0016020(membrane);GO:0016021(integral component of membrane)	GO:0008168(methyltransferase activity)	*	*	*	*	*
A01.386.1	NP_194222.1	secE/sec61-gamma protein transport protein [Arabidopsis thaliana]	GO:0006810(transport);GO:0006886(intracellular protein transport);GO:0015031(protein transport);GO:0006605(protein targeting)	GO:0016020(membrane);GO:0005789(endoplasmic reticulum membrane);GO:0005783(endoplasmic reticulum);GO:0016021(integral component of membrane);GO:0005622(intracellular);GO:0005623(cell)	GO:0015450(P-P-bond-hydrolysis-driven protein transmembrane transporter activity)	K07342|SEC61G, SSS1, secE|http://www.genome.jp/dbget-bin/www_bget?ko:K07342	ko04145(Phagosome);ko03060(Protein export);ko04141(Protein processing in endoplasmic reticulum)	KOG3498(U)(Preprotein translocase, gamma subunit)	sp|P0DI74|S61G1_ARATH	sp|P0DI74|S61G1_ARATH Protein transport protein Sec61 subunit gamma-1 OS=Arabidopsis thaliana GN=SEC61G1 PE=1 SV=1
A01.408.1	*	*	*	*	*	*	*	*	*	*
A01.410.1	XP_013617458.1	PREDICTED: uncharacterized protein LOC106323970 [Brassica oleracea var. oleracea]	*	*	*	*	*	*	*	*
A01.410.2	XP_009151543.1	PREDICTED: uncharacterized protein LOC103874867 [Brassica rapa]	*	*	*	*	*	*	*	*
A01.414.1	CDY21411.1	BnaA09g30160D [Brassica napus]	*	*	*	*	*	*	*	*
A01.418.1	XP_013741199.1	PREDICTED: arginine--tRNA ligase, cytoplasmic-like isoform X1 [Brassica napus]	GO:0006418(tRNA aminoacylation for protein translation);GO:0006420(arginyl-tRNA aminoacylation);GO:0006412(translation)	GO:0005737(cytoplasm)	GO:0004812(aminoacyl-tRNA ligase activity);GO:0005524(ATP binding);GO:0000166(nucleotide binding);GO:0016874(ligase activity);GO:0004814(arginine-tRNA ligase activity)	K01887|RARS, argS|http://www.genome.jp/dbget-bin/www_bget?ko:K01887	ko00970(Aminoacyl-tRNA biosynthesis)	KOG1195(J)(Arginyl-tRNA synthetase)	sp|O23247|SYRM_ARATH	sp|O23247|SYRM_ARATH Arginine--tRNA ligase, chloroplastic/mitochondrial OS=Arabidopsis thaliana GN=EMB1027 PE=1 SV=1
A01.418.2	XP_009142147.1	PREDICTED: arginine--tRNA ligase, cytoplasmic isoform X1 [Brassica rapa]	GO:0006418(tRNA aminoacylation for protein translation);GO:0006420(arginyl-tRNA aminoacylation);GO:0006412(translation)	GO:0005737(cytoplasm)	GO:0004812(aminoacyl-tRNA ligase activity);GO:0005524(ATP binding);GO:0000166(nucleotide binding);GO:0016874(ligase activity);GO:0004814(arginine-tRNA ligase activity)	K01887|RARS, argS|http://www.genome.jp/dbget-bin/www_bget?ko:K01887	ko00970(Aminoacyl-tRNA biosynthesis)	KOG1195(J)(Arginyl-tRNA synthetase)	*	*
A01.418.3	XP_009142147.1	PREDICTED: arginine--tRNA ligase, cytoplasmic isoform X1 [Brassica rapa]	GO:0006418(tRNA aminoacylation for protein translation);GO:0006420(arginyl-tRNA aminoacylation);GO:0006412(translation)	GO:0005737(cytoplasm)	GO:0004812(aminoacyl-tRNA ligase activity);GO:0005524(ATP binding);GO:0000166(nucleotide binding);GO:0016874(ligase activity);GO:0004814(arginine-tRNA ligase activity)	K01887|RARS, argS|http://www.genome.jp/dbget-bin/www_bget?ko:K01887	ko00970(Aminoacyl-tRNA biosynthesis)	KOG1195(J)(Arginyl-tRNA synthetase)	*	*
A01.418.4	XP_009142147.1	PREDICTED: arginine--tRNA ligase, cytoplasmic isoform X1 [Brassica rapa]	GO:0006418(tRNA aminoacylation for protein translation);GO:0006420(arginyl-tRNA aminoacylation);GO:0006412(translation)	GO:0005737(cytoplasm)	GO:0004812(aminoacyl-tRNA ligase activity);GO:0005524(ATP binding);GO:0000166(nucleotide binding);GO:0016874(ligase activity);GO:0004814(arginine-tRNA ligase activity)	K01887|RARS, argS|http://www.genome.jp/dbget-bin/www_bget?ko:K01887	ko00970(Aminoacyl-tRNA biosynthesis)	KOG1195(J)(Arginyl-tRNA synthetase)	*	*
A01.436.1	XP_009142784.1	PREDICTED: phosphatidate cytidylyltransferase 3 [Brassica rapa]	GO:0016024(CDP-diacylglycerol biosynthetic process);GO:0006655(phosphatidylglycerol biosynthetic process);GO:0008654(phospholipid biosynthetic process);GO:0006629(lipid metabolic process)	GO:0016020(membrane);GO:0016021(integral component of membrane);GO:0005789(endoplasmic reticulum membrane);GO:0005739(mitochondrion)	GO:0016740(transferase activity);GO:0004605(phosphatidate cytidylyltransferase activity);GO:0016779(nucleotidyltransferase activity);GO:0016772(transferase activity, transferring phosphorus-containing groups)	K00981|E2.7.7.41, CDS1, CDS2, cdsA|http://www.genome.jp/dbget-bin/www_bget?ko:K00981	ko04070(Phosphatidylinositol signaling system);ko00564(Glycerophospholipid metabolism)	KOG1440(I)(CDP-diacylglycerol synthase)	sp|Q1PE48|CDS3_ARATH	sp|Q1PE48|CDS3_ARATH Phosphatidate cytidylyltransferase 3 OS=Arabidopsis thaliana GN=CDS3 PE=1 SV=1
A01.446.1	XP_009144899.1	PREDICTED: F-box/kelch-repeat protein At3g16740-like [Brassica rapa]	*	*	*	*	*	*	*	*
A01.448.1	CDX98036.1	BnaA06g07870D [Brassica napus]	*	*	*	K01647|CS, gltA|http://www.genome.jp/dbget-bin/www_bget?ko:K01647	ko00020(Citrate cycle (TCA cycle));ko00630(Glyoxylate and dicarboxylate metabolism);ko01210(2-Oxocarboxylic acid metabolism);ko01230(Biosynthesis of amino acids);ko01200(Carbon metabolism)	*	*	*
A01.455.1	KYP76811.1	Retrovirus-related Pol polyprotein from transposon TNT 1-94 [Cajanus cajan]	*	*	*	K05658|ABCB1|http://www.genome.jp/dbget-bin/www_bget?ko:K05658	ko02010(ABC transporters)	*	sp|P10978|POLX_TOBAC	sp|P10978|POLX_TOBAC Retrovirus-related Pol polyprotein from transposon TNT 1-94 OS=Nicotiana tabacum PE=2 SV=1
A01.458.1	XP_013742945.1	PREDICTED: uncharacterized protein LOC106445848 [Brassica napus]	GO:0015995(chlorophyll biosynthetic process);GO:0045893(positive regulation of transcription, DNA-templated);GO:0009718(anthocyanin-containing compound biosynthetic process)	GO:0005886(plasma membrane);GO:0005634(nucleus)	*	*	*	*	*	*
A01.458.2	XP_013742945.1	PREDICTED: uncharacterized protein LOC106445848 [Brassica napus]	GO:0015995(chlorophyll biosynthetic process);GO:0045893(positive regulation of transcription, DNA-templated);GO:0009718(anthocyanin-containing compound biosynthetic process)	GO:0005886(plasma membrane);GO:0005634(nucleus)	*	*	*	*	*	*
A01.458.3	XP_009143431.1	PREDICTED: titin homolog [Brassica rapa]	GO:0015995(chlorophyll biosynthetic process);GO:0045893(positive regulation of transcription, DNA-templated);GO:0009718(anthocyanin-containing compound biosynthetic process)	GO:0005886(plasma membrane);GO:0005634(nucleus)	*	*	*	*	*	*
A01.458.4	XP_013742945.1	PREDICTED: uncharacterized protein LOC106445848 [Brassica napus]	GO:0015995(chlorophyll biosynthetic process);GO:0045893(positive regulation of transcription, DNA-templated);GO:0009718(anthocyanin-containing compound biosynthetic process)	GO:0005886(plasma membrane);GO:0005634(nucleus)	*	*	*	*	*	*
A01.458.5	XP_013742945.1	PREDICTED: uncharacterized protein LOC106445848 [Brassica napus]	GO:0015995(chlorophyll biosynthetic process);GO:0045893(positive regulation of transcription, DNA-templated);GO:0009718(anthocyanin-containing compound biosynthetic process)	GO:0005886(plasma membrane);GO:0005634(nucleus)	*	*	*	*	*	*
A01.46.1	XP_009137739.1	PREDICTED: probable LRR receptor-like serine/threonine-protein kinase At4g37250 [Brassica rapa]	GO:0006468(protein phosphorylation)	GO:0016020(membrane);GO:0016021(integral component of membrane)	GO:0004672(protein kinase activity);GO:0005524(ATP binding)	*	*	*	sp|C0LGS3|Y4372_ARATH	sp|C0LGS3|Y4372_ARATH Probable LRR receptor-like serine/threonine-protein kinase At4g37250 OS=Arabidopsis thaliana GN=At4g37250 PE=2 SV=1
A01.460.1	XP_009143477.1	PREDICTED: CBS domain-containing protein CBSX5 [Brassica rapa]	*	*	*	*	*	*	sp|Q84WQ5|CBSX5_ARATH	sp|Q84WQ5|CBSX5_ARATH CBS domain-containing protein CBSX5 OS=Arabidopsis thaliana GN=CBSX5 PE=2 SV=2
A01.475.1	CDY28444.1	BnaC07g12720D [Brassica napus]	*	*	*	*	*	*	*	*
A01.478.1	*	*	*	*	*	*	*	*	*	*
A01.482.1	*	*	*	*	*	*	*	*	*	*
A01.483.1	ABD65125.1	Extensin-like region containing protein [Brassica oleracea]	*	*	*	*	*	*	*	*
A01.494.1	CDY42938.1	BnaA01g18160D [Brassica napus]	GO:0008152(metabolic process);GO:0006635(fatty acid beta-oxidation);GO:0001676(long-chain fatty acid metabolic process);GO:0055114(oxidation-reduction process);GO:0009695(jasmonic acid biosynthetic process);GO:0006631(fatty acid metabolic process)	GO:0005777(peroxisome);GO:0009506(plasmodesma)	GO:0050660(flavin adenine dinucleotide binding);GO:0003995(acyl-CoA dehydrogenase activity);GO:0016627(oxidoreductase activity, acting on the CH-CH group of donors);GO:0003997(acyl-CoA oxidase activity)	K00232|E1.3.3.6, ACOX1, ACOX3|http://www.genome.jp/dbget-bin/www_bget?ko:K00232	ko04146(Peroxisome);ko01040(Biosynthesis of unsaturated fatty acids);ko00071(Fatty acid degradation);ko00592(alpha-Linolenic acid metabolism);ko01212(Fatty acid metabolism)	KOG0135(IQ)(Pristanoyl-CoA/acyl-CoA oxidase)	sp|O65202|ACOX1_ARATH	sp|O65202|ACOX1_ARATH Peroxisomal acyl-coenzyme A oxidase 1 OS=Arabidopsis thaliana GN=ACX1 PE=1 SV=1
A01.5.1	XP_009130039.1	PREDICTED: thaumatin-like protein 1b [Brassica rapa]	*	*	*	*	*	*	sp|O80327|TLP1_PYRPY	sp|O80327|TLP1_PYRPY Thaumatin-like protein 1 OS=Pyrus pyrifolia GN=TL1 PE=1 SV=1
A01.527.1	XP_009148018.1	PREDICTED: uncharacterized protein LOC103871512 [Brassica rapa]	GO:0006355(regulation of transcription, DNA-templated)	GO:0005634(nucleus)	GO:0008270(zinc ion binding);GO:0046872(metal ion binding);GO:0016740(transferase activity);GO:0016746(transferase activity, transferring acyl groups);GO:0003677(DNA binding)	*	*	*	*	*
A01.528.1	XP_009148136.1	PREDICTED: proteasome subunit beta type-2-A [Brassica rapa]	GO:0051603(proteolysis involved in cellular protein catabolic process);GO:0006508(proteolysis)	GO:0005737(cytoplasm);GO:0005839(proteasome core complex);GO:0000502(proteasome complex);GO:0005634(nucleus)	GO:0008233(peptidase activity);GO:0004298(threonine-type endopeptidase activity);GO:0004175(endopeptidase activity);GO:0016787(hydrolase activity)	K02734|PSMB2|http://www.genome.jp/dbget-bin/www_bget?ko:K02734	ko03050(Proteasome)	KOG0177(O)(20S proteasome, regulatory subunit beta type PSMB2/PRE1)	sp|O23714|PSB2A_ARATH	sp|O23714|PSB2A_ARATH Proteasome subunit beta type-2-A OS=Arabidopsis thaliana GN=PBD1 PE=1 SV=1
A01.531.1	XP_018509816.1	PREDICTED: uncharacterized protein LOC103837493 [Brassica rapa]	*	*	*	*	*	*	*	*
A01.541.1	XP_018511947.1	PREDICTED: putative nuclease HARBI1 [Brassica rapa]	*	*	*	*	*	*	*	*
A01.561.1	CDX83058.1	BnaA01g20580D [Brassica napus]	*	*	*	*	*	*	*	*
A01.570.1	*	*	*	*	*	*	*	*	*	*
A01.575.1	CDX83017.1	BnaA01g20170D [Brassica napus]	*	*	*	*	*	*	*	*
A01.576.1	*	*	*	*	*	*	*	*	*	*
A01.577.1	XP_009150502.1	PREDICTED: pentatricopeptide repeat-containing protein At3g46790, chloroplastic [Brassica rapa]	GO:0031425(chloroplast RNA processing);GO:0031426(polycistronic mRNA processing)	*	GO:0008270(zinc ion binding)	*	*	*	sp|Q9STF3|PP265_ARATH	sp|Q9STF3|PP265_ARATH Pentatricopeptide repeat-containing protein At3g46790, chloroplastic OS=Arabidopsis thaliana GN=CRR2 PE=2 SV=1
A01.586.1	CDY48149.1	BnaCnng15910D [Brassica napus]	*	*	*	K15501|PPP6R3, SAPS3|http://www.genome.jp/dbget-bin/www_bget?ko:K15501	*	*	*	*
A01.586.2	XP_006419062.1	hypothetical protein EUTSA_v10002405mg [Eutrema salsugineum]	GO:0008150(biological_process)	GO:0005737(cytoplasm)	*	K15501|PPP6R3, SAPS3|http://www.genome.jp/dbget-bin/www_bget?ko:K15501	*	*	sp|Q5H9R7|PP6R3_HUMAN	sp|Q5H9R7|PP6R3_HUMAN Serine/threonine-protein phosphatase 6 regulatory subunit 3 OS=Homo sapiens GN=PPP6R3 PE=1 SV=2
A01.589.1	CDY72502.1	BnaAnng41340D [Brassica napus]	*	*	*	*	*	*	*	*
A01.590.1	*	*	*	*	*	*	*	*	*	*
A01.591.1	XP_013652081.1	PREDICTED: LOW QUALITY PROTEIN: uncharacterized protein LOC106356911 [Brassica napus]	*	*	*	*	*	KOG0017(R)(FOG: Transposon-encoded proteins with TYA, reverse transcriptase, integrase domains in various combinations)	sp|Q99315|YG31B_YEAST	sp|Q99315|YG31B_YEAST Transposon Ty3-G Gag-Pol polyprotein OS=Saccharomyces cerevisiae (strain ATCC 204508 / S288c) GN=TY3B-G PE=1 SV=3
A01.597.1	CDY29722.1	BnaAnng03440D [Brassica napus]	*	*	GO:0003677(DNA binding);GO:0046983(protein dimerization activity)	*	*	*	sp|Q9M1K1|ORG2_ARATH	sp|Q9M1K1|ORG2_ARATH Transcription factor ORG2 OS=Arabidopsis thaliana GN=ORG2 PE=1 SV=1
A01.598.1	XP_009149679.1	PREDICTED: DDT domain-containing protein PTM [Brassica rapa]	*	*	GO:0008270(zinc ion binding);GO:0046872(metal ion binding)	*	*	KOG0383(R)(Predicted helicase)	sp|F4JYC8|PTM_ARATH	sp|F4JYC8|PTM_ARATH DDT domain-containing protein PTM OS=Arabidopsis thaliana GN=PTM PE=1 SV=1
A01.598.2	XP_009149679.1	PREDICTED: DDT domain-containing protein PTM [Brassica rapa]	GO:0006351(transcription, DNA-templated);GO:0006355(regulation of transcription, DNA-templated);GO:0010019(chloroplast-nucleus signaling pathway);GO:0045893(positive regulation of transcription, DNA-templated)	GO:0009707(chloroplast outer membrane);GO:0009527(plastid outer membrane);GO:0016020(membrane);GO:0009536(plastid);GO:0016021(integral component of membrane);GO:0009507(chloroplast);GO:0005634(nucleus);GO:0009941(chloroplast envelope)	GO:0008270(zinc ion binding);GO:0046872(metal ion binding);GO:0000979(RNA polymerase II core promoter sequence-specific DNA binding);GO:0003677(DNA binding);GO:0005515(protein binding)	*	*	KOG0383(R)(Predicted helicase)	*	*
A01.598.3	XP_009149679.1	PREDICTED: DDT domain-containing protein PTM [Brassica rapa]	*	*	GO:0008270(zinc ion binding);GO:0046872(metal ion binding)	*	*	KOG0383(R)(Predicted helicase)	*	*
A01.598.4	XP_009149679.1	PREDICTED: DDT domain-containing protein PTM [Brassica rapa]	GO:0006351(transcription, DNA-templated);GO:0006355(regulation of transcription, DNA-templated);GO:0010019(chloroplast-nucleus signaling pathway);GO:0045893(positive regulation of transcription, DNA-templated)	GO:0009707(chloroplast outer membrane);GO:0009527(plastid outer membrane);GO:0016020(membrane);GO:0009536(plastid);GO:0016021(integral component of membrane);GO:0009507(chloroplast);GO:0005634(nucleus);GO:0009941(chloroplast envelope)	GO:0008270(zinc ion binding);GO:0046872(metal ion binding);GO:0000979(RNA polymerase II core promoter sequence-specific DNA binding);GO:0003677(DNA binding);GO:0005515(protein binding)	*	*	KOG0383(R)(Predicted helicase)	*	*
A01.598.5	XP_009149679.1	PREDICTED: DDT domain-containing protein PTM [Brassica rapa]	GO:0006351(transcription, DNA-templated);GO:0006355(regulation of transcription, DNA-templated);GO:0010019(chloroplast-nucleus signaling pathway);GO:0045893(positive regulation of transcription, DNA-templated)	GO:0009707(chloroplast outer membrane);GO:0009527(plastid outer membrane);GO:0016020(membrane);GO:0009536(plastid);GO:0016021(integral component of membrane);GO:0009507(chloroplast);GO:0005634(nucleus);GO:0009941(chloroplast envelope)	GO:0008270(zinc ion binding);GO:0046872(metal ion binding);GO:0000979(RNA polymerase II core promoter sequence-specific DNA binding);GO:0003677(DNA binding);GO:0005515(protein binding)	*	*	KOG0383(R)(Predicted helicase)	*	*
A01.598.6	XP_009149679.1	PREDICTED: DDT domain-containing protein PTM [Brassica rapa]	*	*	GO:0008270(zinc ion binding);GO:0046872(metal ion binding)	*	*	KOG0383(R)(Predicted helicase)	*	*
A01.598.7	XP_009149679.1	PREDICTED: DDT domain-containing protein PTM [Brassica rapa]	*	*	GO:0008270(zinc ion binding);GO:0046872(metal ion binding)	*	*	KOG0383(R)(Predicted helicase)	*	*
A01.598.8	XP_009149679.1	PREDICTED: DDT domain-containing protein PTM [Brassica rapa]	GO:0006351(transcription, DNA-templated);GO:0006355(regulation of transcription, DNA-templated);GO:0010019(chloroplast-nucleus signaling pathway);GO:0045893(positive regulation of transcription, DNA-templated)	GO:0009707(chloroplast outer membrane);GO:0009527(plastid outer membrane);GO:0016020(membrane);GO:0009536(plastid);GO:0016021(integral component of membrane);GO:0009507(chloroplast);GO:0005634(nucleus);GO:0009941(chloroplast envelope)	GO:0008270(zinc ion binding);GO:0046872(metal ion binding);GO:0000979(RNA polymerase II core promoter sequence-specific DNA binding);GO:0003677(DNA binding);GO:0005515(protein binding)	*	*	KOG0383(R)(Predicted helicase)	*	*
A01.598.9	XP_009149679.1	PREDICTED: DDT domain-containing protein PTM [Brassica rapa]	GO:0006351(transcription, DNA-templated);GO:0006355(regulation of transcription, DNA-templated);GO:0010019(chloroplast-nucleus signaling pathway);GO:0045893(positive regulation of transcription, DNA-templated)	GO:0009707(chloroplast outer membrane);GO:0009527(plastid outer membrane);GO:0016020(membrane);GO:0009536(plastid);GO:0016021(integral component of membrane);GO:0009507(chloroplast);GO:0005634(nucleus);GO:0009941(chloroplast envelope)	GO:0008270(zinc ion binding);GO:0046872(metal ion binding);GO:0000979(RNA polymerase II core promoter sequence-specific DNA binding);GO:0003677(DNA binding);GO:0005515(protein binding)	*	*	KOG0383(R)(Predicted helicase)	*	*
A01.600.1	XP_013645242.1	PREDICTED: LOW QUALITY PROTEIN: uncharacterized protein LOC106349820 [Brassica napus]	*	*	*	*	*	*	*	*
A01.609.1	*	*	*	*	*	*	*	*	*	*
A01.610.1	XP_018488103.1	PREDICTED: uncharacterized protein LOC108858720 [Raphanus sativus]	*	*	*	*	*	*	*	*
A01.610.2	XP_013709195.1	PREDICTED: uncharacterized protein LOC106412860 [Brassica napus]	*	*	*	*	*	*	*	*
A01.610.3	XP_018488103.1	PREDICTED: uncharacterized protein LOC108858720 [Raphanus sativus]	*	*	*	*	*	*	*	*
A01.613.1	CDY08699.1	BnaC03g54830D [Brassica napus]	*	*	*	*	*	*	*	*
A01.616.1	CAB40035.1	retrotransposon like protein [Arabidopsis thaliana]	*	*	*	*	*	*	sp|P10978|POLX_TOBAC	sp|P10978|POLX_TOBAC Retrovirus-related Pol polyprotein from transposon TNT 1-94 OS=Nicotiana tabacum PE=2 SV=1
A01.627.1	XP_018463700.1	PREDICTED: agamous-like MADS-box protein AGL3 [Raphanus sativus]	GO:0006351(transcription, DNA-templated);GO:0006355(regulation of transcription, DNA-templated)	GO:0005634(nucleus)	GO:0003677(DNA binding);GO:0046983(protein dimerization activity);GO:0003700(transcription factor activity, sequence-specific DNA binding)	*	*	*	sp|P29383|AGL3_ARATH	sp|P29383|AGL3_ARATH Agamous-like MADS-box protein AGL3 OS=Arabidopsis thaliana GN=AGL3 PE=1 SV=2
A01.628.1	XP_009102774.1	PREDICTED: protein SABRE isoform X3 [Brassica rapa]	*	GO:0016020(membrane);GO:0016021(integral component of membrane)	*	*	*	*	sp|Q6IMT1|SAB_ARATH	sp|Q6IMT1|SAB_ARATH Protein SABRE OS=Arabidopsis thaliana GN=SAB PE=1 SV=1
A01.634.1	CDY60005.1	BnaA10g28660D [Brassica napus]	*	*	*	*	*	*	*	*
A01.634.2	CDY60005.1	BnaA10g28660D [Brassica napus]	*	*	*	*	*	*	*	*
A01.634.3	CDY60005.1	BnaA10g28660D [Brassica napus]	*	*	*	*	*	*	*	*
A01.636.1	CDY24509.1	BnaA01g22130D [Brassica napus]	*	*	*	*	*	*	*	*
A01.638.1	JAU61962.1	Retrovirus-related Pol polyprotein from transposon TNT 1-94, partial [Noccaea caerulescens]	*	*	*	*	*	*	sp|P10978|POLX_TOBAC	sp|P10978|POLX_TOBAC Retrovirus-related Pol polyprotein from transposon TNT 1-94 OS=Nicotiana tabacum PE=2 SV=1
A01.638.2	*	*	*	*	*	*	*	*	*	*
A01.638.3	*	*	*	*	*	*	*	*	*	*
A01.642.1	XP_009103746.1	PREDICTED: uncharacterized protein LOC103829797 [Brassica rapa]	*	GO:0005622(intracellular)	GO:0008270(zinc ion binding)	*	*	*	sp|Q9C9F4|COLX_ARATH	sp|Q9C9F4|COLX_ARATH Putative zinc finger protein At1g68190 OS=Arabidopsis thaliana GN=At1g68190 PE=2 SV=1
A01.648.1	XP_013602067.1	PREDICTED: camelliol C synthase-like isoform X2 [Brassica oleracea var. oleracea]	*	*	GO:0016853(isomerase activity);GO:0016866(intramolecular transferase activity)	K15815|LUP2|http://www.genome.jp/dbget-bin/www_bget?ko:K15815	ko00909(Sesquiterpenoid and triterpenoid biosynthesis)	KOG0497(I)(Oxidosqualene-lanosterol cyclase and related proteins)	sp|A8CDT2|BAS_BRUGY	sp|A8CDT2|BAS_BRUGY Beta-amyrin synthase OS=Bruguiera gymnorhiza GN=BAS PE=1 SV=1
A01.655.1	XP_009104315.1	PREDICTED: protein RTF1 homolog [Brassica rapa]	GO:0016570(histone modification);GO:0006368(transcription elongation from RNA polymerase II promoter);GO:0009908(flower development);GO:0009910(negative regulation of flower development);GO:0006351(transcription, DNA-templated);GO:0006355(regulation of transcription, DNA-templated);GO:0045893(positive regulation of transcription, DNA-templated)	GO:0016593(Cdc73/Paf1 complex);GO:0005634(nucleus)	GO:0003677(DNA binding);GO:0001076(transcription factor activity, RNA polymerase II transcription factor binding);GO:1990269(RNA polymerase II C-terminal domain phosphoserine binding)	K15178|RTF1|http://www.genome.jp/dbget-bin/www_bget?ko:K15178	*	KOG2402(K)(Paf1/RNA polymerase II complex, RTF1 component (involved in regulation of TATA box-binding protein))	sp|Q9C950|VIP5_ARATH	sp|Q9C950|VIP5_ARATH Protein RTF1 homolog OS=Arabidopsis thaliana GN=VIP5 PE=1 SV=1
A01.658.1	*	*	*	*	*	*	*	*	*	*
A01.660.1	*	*	*	*	*	*	*	*	*	*
A01.661.1	*	*	*	*	*	*	*	*	*	*
A01.662.1	XP_018514522.1	PREDICTED: protein RALF-like 9 [Brassica rapa]	*	*	*	*	*	*	sp|A8MQM7|RLF15_ARATH	sp|A8MQM7|RLF15_ARATH Protein RALF-like 15 OS=Arabidopsis thaliana GN=RALFL15 PE=3 SV=1
A01.662.2	XP_018514522.1	PREDICTED: protein RALF-like 9 [Brassica rapa]	*	*	*	*	*	*	*	*
A01.662.3	XP_018514522.1	PREDICTED: protein RALF-like 9 [Brassica rapa]	*	*	*	*	*	*	*	*
A01.662.4	XP_018514522.1	PREDICTED: protein RALF-like 9 [Brassica rapa]	*	*	*	*	*	*	*	*
A01.663.1	XP_018513101.1	PREDICTED: uncharacterized protein LOC108871275 [Brassica rapa]	*	*	*	*	*	*	sp|P14381|YTX2_XENLA	sp|P14381|YTX2_XENLA Transposon TX1 uncharacterized 149 kDa protein OS=Xenopus laevis PE=4 SV=1
A01.666.1	CDY16257.1	BnaC01g22920D [Brassica napus]	*	*	*	*	*	*	*	*
A01.667.1	XP_018511285.1	PREDICTED: transmembrane protein 87A [Brassica rapa]	*	GO:0016020(membrane);GO:0016021(integral component of membrane);GO:0005794(Golgi apparatus)	*	*	*	KOG2568(S)(Predicted membrane protein)	sp|Q28EW0|TM87A_XENTR	sp|Q28EW0|TM87A_XENTR Transmembrane protein 87A OS=Xenopus tropicalis GN=tmem87a PE=2 SV=1
A01.676.1	CDY18074.1	BnaA01g23350D [Brassica napus]	*	*	*	*	*	*	*	*
A01.677.1	*	*	*	*	*	*	*	*	*	*
A01.690.1	XP_009108045.1	PREDICTED: F-box/kelch-repeat protein At5g51250-like [Brassica rapa]	*	*	*	*	*	*	sp|Q9LU49|FK123_ARATH	sp|Q9LU49|FK123_ARATH F-box/kelch-repeat protein At5g51250 OS=Arabidopsis thaliana GN=At5g51250 PE=2 SV=1
A01.694.1	CDX98662.1	BnaA03g44470D [Brassica napus]	*	*	*	*	*	*	*	*
A01.698.1	CDY34218.1	BnaA01g24350D [Brassica napus]	*	*	*	*	*	*	*	*
A01.7.1	*	*	*	*	*	*	*	*	*	*
A01.700.1	XP_009108716.1	PREDICTED: serine/threonine-protein kinase HT1-like [Brassica rapa]	GO:0006468(protein phosphorylation)	*	GO:0004672(protein kinase activity);GO:0005524(ATP binding)	*	*	*	sp|Q8RWL6|STY17_ARATH	sp|Q8RWL6|STY17_ARATH Serine/threonine-protein kinase STY17 OS=Arabidopsis thaliana GN=STY17 PE=1 SV=1
A01.700.2	XP_009108716.1	PREDICTED: serine/threonine-protein kinase HT1-like [Brassica rapa]	GO:0006468(protein phosphorylation)	*	GO:0004672(protein kinase activity);GO:0005524(ATP binding)	*	*	*	sp|Q2MHE4|HT1_ARATH	sp|Q2MHE4|HT1_ARATH Serine/threonine-protein kinase HT1 OS=Arabidopsis thaliana GN=HT1 PE=1 SV=1
A01.71.1	XP_009150166.1	PREDICTED: phospholipase D delta [Brassica rapa]	GO:0046470(phosphatidylcholine metabolic process);GO:0016042(lipid catabolic process)	GO:0016020(membrane)	GO:0005509(calcium ion binding);GO:0070290(N-acylphosphatidylethanolamine-specific phospholipase D activity);GO:0004630(phospholipase D activity);GO:0003824(catalytic activity);GO:0016787(hydrolase activity)	K01115|PLD1_2|http://www.genome.jp/dbget-bin/www_bget?ko:K01115	ko04144(Endocytosis);ko00565(Ether lipid metabolism);ko00564(Glycerophospholipid metabolism)	KOG1329(I)(Phospholipase D1)	sp|Q9C5Y0|PLDD1_ARATH	sp|Q9C5Y0|PLDD1_ARATH Phospholipase D delta OS=Arabidopsis thaliana GN=PLDDELTA PE=1 SV=2
A01.710.1	XP_009108998.1	PREDICTED: OTU domain-containing protein DDB_G0284757-like isoform X1 [Brassica rapa]	*	*	*	*	*	KOG2605(TO)(OTU (ovarian tumor)-like cysteine protease)	sp|Q54P70|Y4757_DICDI	sp|Q54P70|Y4757_DICDI OTU domain-containing protein DDB_G0284757 OS=Dictyostelium discoideum GN=DDB_G0284757 PE=4 SV=2
A01.721.1	XP_018512463.1	PREDICTED: uncharacterized protein LOC108870945 [Brassica rapa]	*	*	*	*	*	*	*	*
A01.730.1	XP_009110350.1	PREDICTED: COBRA-like protein 10 [Brassica rapa]	GO:0010215(cellulose microfibril organization);GO:0016049(cell growth)	GO:0016020(membrane);GO:0016021(integral component of membrane);GO:0031225(anchored component of membrane)	GO:0004553(hydrolase activity, hydrolyzing O-glycosyl compounds);GO:0030247(polysaccharide binding)	*	*	*	sp|Q9LJU0|CBL10_ARATH	sp|Q9LJU0|CBL10_ARATH COBRA-like protein 10 OS=Arabidopsis thaliana GN=COBL10 PE=2 SV=1
A01.732.1	XP_009111164.1	PREDICTED: ethylene-responsive transcription factor 7-like [Brassica rapa]	GO:0045892(negative regulation of transcription, DNA-templated);GO:0006351(transcription, DNA-templated);GO:0009737(response to abscisic acid);GO:0006355(regulation of transcription, DNA-templated);GO:0009414(response to water deprivation)	GO:0005634(nucleus)	GO:0003677(DNA binding);GO:0003700(transcription factor activity, sequence-specific DNA binding);GO:0043565(sequence-specific DNA binding);GO:0044212(transcription regulatory region DNA binding)	K09286|EREBP|http://www.genome.jp/dbget-bin/www_bget?ko:K09286	*	*	sp|Q9LDE4|ERF83_ARATH	sp|Q9LDE4|ERF83_ARATH Ethylene-responsive transcription factor 7 OS=Arabidopsis thaliana GN=ERF7 PE=1 SV=1
A01.747.1	XP_009111620.1	PREDICTED: agamous-like MADS-box protein AGL62 [Brassica rapa]	GO:0006351(transcription, DNA-templated);GO:0006355(regulation of transcription, DNA-templated)	GO:0005634(nucleus)	GO:0003677(DNA binding);GO:0046983(protein dimerization activity)	K04454|MEF2C|http://www.genome.jp/dbget-bin/www_bget?ko:K04454	*	KOG0014(K)(MADS box transcription factor)	sp|Q9FKK2|AGL62_ARATH	sp|Q9FKK2|AGL62_ARATH Agamous-like MADS-box protein AGL62 OS=Arabidopsis thaliana GN=AGL62 PE=1 SV=1
A01.758.1	XP_013721483.1	PREDICTED: pollen-specific leucine-rich repeat extensin-like protein 1 [Brassica napus]	GO:0071555(cell wall organization)	GO:0005576(extracellular region);GO:0005618(cell wall);GO:0005634(nucleus)	GO:0005199(structural constituent of cell wall)	*	*	*	sp|Q9LJ64|PLRX1_ARATH	sp|Q9LJ64|PLRX1_ARATH Pollen-specific leucine-rich repeat extensin-like protein 1 OS=Arabidopsis thaliana GN=PEX1 PE=2 SV=1
A01.760.1	CDY18547.1	BnaA01g26480D [Brassica napus]	GO:0006468(protein phosphorylation)	GO:0016021(integral component of membrane);GO:0016020(membrane)	GO:0004672(protein kinase activity);GO:0005524(ATP binding);GO:0004674(protein serine/threonine kinase activity)	*	*	*	sp|Q9LS95|PERK6_ARATH	sp|Q9LS95|PERK6_ARATH Putative proline-rich receptor-like protein kinase PERK6 OS=Arabidopsis thaliana GN=PERK6 PE=2 SV=2
A01.762.1	XP_009112505.1	PREDICTED: probable serine/threonine-protein kinase WNK6 [Brassica rapa]	GO:0006468(protein phosphorylation);GO:0016310(phosphorylation);GO:0035556(intracellular signal transduction)	GO:0005829(cytosol);GO:0005634(nucleus);GO:0005737(cytoplasm)	GO:0004672(protein kinase activity);GO:0005524(ATP binding);GO:0016301(kinase activity);GO:0004674(protein serine/threonine kinase activity);GO:0016740(transferase activity);GO:0000166(nucleotide binding)	K08867|WNK, PRKWNK|http://www.genome.jp/dbget-bin/www_bget?ko:K08867	*	KOG0584(R)(Serine/threonine protein kinase)	sp|Q8S8Y8|WNK6_ARATH	sp|Q8S8Y8|WNK6_ARATH Probable serine/threonine-protein kinase WNK6 OS=Arabidopsis thaliana GN=WNK6 PE=2 SV=1
A01.771.1	XP_018508403.1	PREDICTED: uncharacterized protein LOC103828898 [Brassica rapa]	*	*	*	*	*	*	sp|Q0WNG6|LPP4_ARATH	sp|Q0WNG6|LPP4_ARATH Probable lipid phosphate phosphatase 4 OS=Arabidopsis thaliana GN=LPP4 PE=2 SV=1
A01.779.1	XP_009113565.1	PREDICTED: histone H1-like [Brassica rapa]	GO:0006334(nucleosome assembly);GO:0006355(regulation of transcription, DNA-templated)	GO:0000786(nucleosome);GO:0005694(chromosome);GO:0005634(nucleus);GO:0000785(chromatin)	GO:0003677(DNA binding)	*	*	*	sp|Q43386|HMGYA_ARATH	sp|Q43386|HMGYA_ARATH HMG-Y-related protein A OS=Arabidopsis thaliana GN=HMGA PE=1 SV=1
A01.791.1	CDY46901.1	BnaA01g28010D [Brassica napus]	*	GO:0016021(integral component of membrane);GO:0016020(membrane)	*	*	*	*	*	*
A01.792.1	XP_009116004.1	PREDICTED: LOW QUALITY PROTEIN: probable leucine-rich repeat receptor-like protein kinase At2g28990 [Brassica rapa]	GO:0016310(phosphorylation);GO:0006468(protein phosphorylation);GO:0007166(cell surface receptor signaling pathway)	GO:0005886(plasma membrane);GO:0016020(membrane);GO:0016021(integral component of membrane)	GO:0004672(protein kinase activity);GO:0004674(protein serine/threonine kinase activity);GO:0016301(kinase activity);GO:0016740(transferase activity);GO:0005524(ATP binding);GO:0000166(nucleotide binding);GO:0004675(transmembrane receptor protein serine/threonine kinase activity)	*	*	*	sp|Q9C821|PEK15_ARATH	sp|Q9C821|PEK15_ARATH Proline-rich receptor-like protein kinase PERK15 OS=Arabidopsis thaliana GN=PERK15 PE=2 SV=1
A01.792.2	CDY46901.1	BnaA01g28010D [Brassica napus]	*	*	*	*	*	*	*	*
A01.795.1	XP_018513516.1	PREDICTED: F-box/kelch-repeat protein At3g17530-like, partial [Brassica rapa]	*	*	*	*	*	*	sp|Q9LUP5|FBK59_ARATH	sp|Q9LUP5|FBK59_ARATH F-box/kelch-repeat protein At3g17530 OS=Arabidopsis thaliana GN=At3g17530 PE=2 SV=2
A01.838.1	XP_009117530.1	PREDICTED: PRA1 family protein F3-like [Brassica rapa]	*	GO:0016020(membrane);GO:0016021(integral component of membrane)	*	*	*	*	sp|Q9LIC6|PR1F3_ARATH	sp|Q9LIC6|PR1F3_ARATH PRA1 family protein F3 OS=Arabidopsis thaliana GN=PRA1F3 PE=1 SV=1
A01.85.1	XP_009107264.1	PREDICTED: beta-galactosidase 11 [Brassica rapa]	GO:0008152(metabolic process);GO:0005975(carbohydrate metabolic process)	*	GO:0030246(carbohydrate binding);GO:0004565(beta-galactosidase activity);GO:0004553(hydrolase activity, hydrolyzing O-glycosyl compounds);GO:0016798(hydrolase activity, acting on glycosyl bonds);GO:0016787(hydrolase activity)	*	*	KOG0496(G)(Beta-galactosidase)	sp|Q9SCV1|BGA11_ARATH	sp|Q9SCV1|BGA11_ARATH Beta-galactosidase 11 OS=Arabidopsis thaliana GN=BGAL11 PE=2 SV=1
A01.851.1	XP_009124688.1	PREDICTED: probable BOI-related E3 ubiquitin-protein ligase 3 [Brassica rapa]	GO:0031347(regulation of defense response);GO:0016567(protein ubiquitination)	GO:0005634(nucleus)	GO:0004842(ubiquitin-protein transferase activity);GO:0008270(zinc ion binding)	K19042|BOI|http://www.genome.jp/dbget-bin/www_bget?ko:K19042	*	*	sp|Q9LDD1|BRG3_ARATH	sp|Q9LDD1|BRG3_ARATH Probable BOI-related E3 ubiquitin-protein ligase 3 OS=Arabidopsis thaliana GN=BRG3 PE=1 SV=1
A01.854.1	XP_009120393.1	PREDICTED: serine/threonine-protein kinase AGC1-5-like [Brassica rapa]	GO:0006468(protein phosphorylation);GO:0016310(phosphorylation);GO:0035556(intracellular signal transduction);GO:0009860(pollen tube growth);GO:0009826(unidimensional cell growth)	GO:0005737(cytoplasm);GO:0005886(plasma membrane);GO:0005634(nucleus)	GO:0004672(protein kinase activity);GO:0005524(ATP binding);GO:0004674(protein serine/threonine kinase activity);GO:0016301(kinase activity);GO:0016740(transferase activity);GO:0000166(nucleotide binding);GO:0005515(protein binding)	*	*	*	sp|Q9LTW5|AGC15_ARATH	sp|Q9LTW5|AGC15_ARATH Serine/threonine-protein kinase AGC1-5 OS=Arabidopsis thaliana GN=AGC1-5 PE=1 SV=1
A01.860.1	*	*	*	*	*	*	*	*	*	*
A01.861.1	CDY50571.1	BnaA01g30850D [Brassica napus]	*	*	*	*	*	*	*	*
A01.862.1	CDY35635.1	BnaC01g21570D, partial [Brassica napus]	*	*	*	*	*	*	*	*
A01.863.1	ABQ63061.1	LTP [Brassica rapa subsp. oleifera]	*	*	*	*	*	*	*	*
A01.869.1	XP_013614694.1	PREDICTED: uncharacterized protein LOC106320894 [Brassica oleracea var. oleracea]	*	*	*	*	*	*	*	*
A01.878.1	XP_018512114.1	PREDICTED: adenine/guanine permease AZG1-like isoform X1 [Brassica rapa]	GO:0006810(transport);GO:0055085(transmembrane transport);GO:0006863(purine nucleobase transport)	GO:0016021(integral component of membrane);GO:0016020(membrane)	GO:0005345(purine nucleobase transmembrane transporter activity);GO:0005215(transporter activity)	K06901|pbuG|http://www.genome.jp/dbget-bin/www_bget?ko:K06901	*	*	sp|Q9SRK7|AZG1_ARATH	sp|Q9SRK7|AZG1_ARATH Adenine/guanine permease AZG1 OS=Arabidopsis thaliana GN=AZG1 PE=2 SV=1
A01.898.1	CDY16493.1	BnaA08g02740D [Brassica napus]	*	*	*	*	*	*	*	*
A01.898.2	CDY16493.1	BnaA08g02740D [Brassica napus]	*	*	*	*	*	*	*	*
A01.899.1	XP_009123335.1	PREDICTED: pectin acetylesterase 5-like isoform X1 [Brassica rapa]	*	GO:0016021(integral component of membrane);GO:0016020(membrane)	GO:0016787(hydrolase activity)	K19882|NOTUM|http://www.genome.jp/dbget-bin/www_bget?ko:K19882	*	*	sp|Q9SR22|PAE5_ARATH	sp|Q9SR22|PAE5_ARATH Pectin acetylesterase 5 OS=Arabidopsis thaliana GN=PAE5 PE=2 SV=1
A01.904.1	XP_013690565.1	PREDICTED: uncharacterized protein LOC106394544 [Brassica napus]	*	*	*	*	*	*	sp|P0C2F6|RNHX1_ARATH	sp|P0C2F6|RNHX1_ARATH Putative ribonuclease H protein At1g65750 OS=Arabidopsis thaliana GN=At1g65750 PE=3 SV=1
A01.907.1	*	*	*	*	*	*	*	*	*	*
A01.918.1	XP_009124224.1	PREDICTED: GBF-interacting protein 1-like [Brassica rapa]	*	*	*	*	*	*	sp|Q8VZS6|GIP1_ARATH	sp|Q8VZS6|GIP1_ARATH GBF-interacting protein 1 OS=Arabidopsis thaliana GN=GIP1 PE=1 SV=1
A01.927.1	XP_009124734.1	PREDICTED: serine/threonine-protein phosphatase 4 regulatory subunit 3-like isoform X4 [Brassica rapa]	*	*	*	K17491|SMEK, PPP4R3|http://www.genome.jp/dbget-bin/www_bget?ko:K17491	*	KOG2175(G)(Protein predicted to be involved in carbohydrate metabolism)	sp|Q4S6U8|PP4R3_TETNG	sp|Q4S6U8|PP4R3_TETNG Serine/threonine-protein phosphatase 4 regulatory subunit 3 OS=Tetraodon nigroviridis GN=smek1 PE=3 SV=1
A01.927.2	XP_009124718.1	PREDICTED: serine/threonine-protein phosphatase 4 regulatory subunit 3-like isoform X2 [Brassica rapa]	*	*	*	K17491|SMEK, PPP4R3|http://www.genome.jp/dbget-bin/www_bget?ko:K17491	*	KOG2175(G)(Protein predicted to be involved in carbohydrate metabolism)	*	*
A01.929.1	CDY34945.1	BnaA01g32760D [Brassica napus]	GO:0008152(metabolic process);GO:0016310(phosphorylation);GO:0046835(carbohydrate phosphorylation);GO:0006012(galactose metabolic process)	GO:0005737(cytoplasm)	GO:0016301(kinase activity);GO:0016740(transferase activity);GO:0004335(galactokinase activity);GO:0016773(phosphotransferase activity, alcohol group as acceptor);GO:0005524(ATP binding);GO:0000166(nucleotide binding)	K18674|GALK2|http://www.genome.jp/dbget-bin/www_bget?ko:K18674	*	KOG0631(G)(Galactokinase)	sp|Q9SEE5|GALK1_ARATH	sp|Q9SEE5|GALK1_ARATH Galactokinase OS=Arabidopsis thaliana GN=GAL1 PE=1 SV=2
A01.940.1	XP_009124963.1	PREDICTED: probable alkaline/neutral invertase A, chloroplastic [Brassica rapa]	*	GO:0016020(membrane);GO:0016021(integral component of membrane)	GO:0003824(catalytic activity);GO:0033926(glycopeptide alpha-N-acetylgalactosaminidase activity)	*	*	*	sp|Q84JL5|INVH_ARATH	sp|Q84JL5|INVH_ARATH Probable alkaline/neutral invertase A, chloroplastic OS=Arabidopsis thaliana GN=INVH PE=2 SV=1
A01.955.1	XP_009124985.1	PREDICTED: F-box/kelch-repeat protein At3g04660-like isoform X1 [Brassica rapa]	*	*	*	*	*	*	sp|Q9SR08|FBK49_ARATH	sp|Q9SR08|FBK49_ARATH F-box/kelch-repeat protein At3g04660 OS=Arabidopsis thaliana GN=At3g04660 PE=1 SV=1
A01.955.2	XP_018515060.1	PREDICTED: F-box/kelch-repeat protein At3g04660-like isoform X2 [Brassica rapa]	*	*	*	*	*	*	*	*
A01.977.1	*	*	*	*	*	*	*	*	*	*
A01.987.1	CDY34730.1	BnaA01g32950D [Brassica napus]	GO:0006508(proteolysis)	GO:0016021(integral component of membrane);GO:0016020(membrane);GO:0009536(plastid);GO:0031969(chloroplast membrane);GO:0005739(mitochondrion);GO:0009941(chloroplast envelope);GO:0009507(chloroplast);GO:0005886(plasma membrane)	GO:0005524(ATP binding);GO:0004222(metalloendopeptidase activity);GO:0000166(nucleotide binding);GO:0008270(zinc ion binding);GO:0008233(peptidase activity);GO:0004176(ATP-dependent peptidase activity);GO:0008237(metallopeptidase activity);GO:0016787(hydrolase activity);GO:0016887(ATPase activity)	*	*	*	sp|Q9M895|FTSI3_ARATH	sp|Q9M895|FTSI3_ARATH Probable inactive ATP-dependent zinc metalloprotease FTSHI 3, chloroplastic OS=Arabidopsis thaliana GN=FTSHI3 PE=1 SV=1
A01.995.1	XP_009123850.1	PREDICTED: probable serine/threonine-protein kinase At1g54610 [Brassica rapa]	GO:0006468(protein phosphorylation)	*	GO:0004672(protein kinase activity);GO:0004674(protein serine/threonine kinase activity);GO:0005524(ATP binding);GO:0000166(nucleotide binding)	K08819|CDK12_13|http://www.genome.jp/dbget-bin/www_bget?ko:K08819	*	KOG0663(R)(Protein kinase PITSLRE and related kinases)	sp|Q9ZVM9|Y1461_ARATH	sp|Q9ZVM9|Y1461_ARATH Probable serine/threonine-protein kinase At1g54610 OS=Arabidopsis thaliana GN=At1g54610 PE=1 SV=1
A02.10.1	XP_009125434.1	PREDICTED: laccase-8-like [Brassica rapa]	GO:0046274(lignin catabolic process);GO:0055114(oxidation-reduction process)	GO:0005576(extracellular region);GO:0048046(apoplast)	GO:0005507(copper ion binding);GO:0016491(oxidoreductase activity);GO:0052716(hydroquinone:oxygen oxidoreductase activity);GO:0046872(metal ion binding)	K05909|E1.10.3.2|http://www.genome.jp/dbget-bin/www_bget?ko:K05909	*	*	sp|Q9LFD2|LAC8_ARATH	sp|Q9LFD2|LAC8_ARATH Laccase-8 OS=Arabidopsis thaliana GN=LAC8 PE=2 SV=1
A02.1038.1	ABP73255.1	MF14 [Brassica rapa var. purpuraria]	GO:0007267(cell-cell signaling);GO:0019722(calcium-mediated signaling)	GO:0005576(extracellular region);GO:0048046(apoplast)	GO:0005179(hormone activity);GO:0004871(signal transducer activity)	*	*	*	sp|Q3ECL0|RLF9_ARATH	sp|Q3ECL0|RLF9_ARATH Protein RALF-like 9 OS=Arabidopsis thaliana GN=RALFL9 PE=3 SV=1
A02.1043.1	XP_018512367.1	PREDICTED: uncharacterized protein LOC103850952 isoform X1 [Brassica rapa]	*	*	*	*	*	*	*	*
A02.1049.1	XP_018511875.1	PREDICTED: rRNA-processing protein EFG1-like [Brassica rapa]	*	*	*	*	*	*	*	*
A02.1073.1	XP_013720093.1	PREDICTED: uncharacterized protein LOC106423885 [Brassica napus]	*	*	*	*	*	*	*	*
A02.1075.1	ACP30622.1	disease resistance protein [Brassica rapa subsp. pekinensis]	GO:0007165(signal transduction)	*	GO:0043531(ADP binding)	*	*	*	sp|Q9FI14|TAO1_ARATH	sp|Q9FI14|TAO1_ARATH Disease resistance protein TAO1 OS=Arabidopsis thaliana GN=TAO1 PE=4 SV=1
A02.1083.1	XP_013727734.1	PREDICTED: LOW QUALITY PROTEIN: protein FANTASTIC FOUR 3 [Brassica napus]	*	*	*	*	*	*	sp|Q6NMR8|FAF3_ARATH	sp|Q6NMR8|FAF3_ARATH Protein FANTASTIC FOUR 3 OS=Arabidopsis thaliana GN=FAF3 PE=2 SV=1
A02.1086.1	XP_009126355.1	PREDICTED: calcium-dependent protein kinase 34 [Brassica rapa]	GO:0006468(protein phosphorylation);GO:0016310(phosphorylation)	*	GO:0004672(protein kinase activity);GO:0005524(ATP binding);GO:0004674(protein serine/threonine kinase activity);GO:0005509(calcium ion binding);GO:0000166(nucleotide binding);GO:0016301(kinase activity)	K13412|CPK|http://www.genome.jp/dbget-bin/www_bget?ko:K13412	ko04626(Plant-pathogen interaction)	*	sp|Q3E9C0|CDPKY_ARATH	sp|Q3E9C0|CDPKY_ARATH Calcium-dependent protein kinase 34 OS=Arabidopsis thaliana GN=CPK34 PE=2 SV=1
A02.110.1	XP_009125943.1	PREDICTED: protein PNS1-like [Brassica rapa]	*	GO:0016020(membrane);GO:0016021(integral component of membrane)	*	*	*	*	*	*
A02.1107.1	XP_009126486.1	PREDICTED: glucan endo-1,3-beta-glucosidase 5-like [Brassica rapa]	GO:0008152(metabolic process);GO:0005975(carbohydrate metabolic process)	*	GO:0004553(hydrolase activity, hydrolyzing O-glycosyl compounds);GO:0016798(hydrolase activity, acting on glycosyl bonds);GO:0016787(hydrolase activity)	*	*	*	sp|Q9M088|E135_ARATH	sp|Q9M088|E135_ARATH Glucan endo-1,3-beta-glucosidase 5 OS=Arabidopsis thaliana GN=At4g31140 PE=1 SV=1
A02.1114.1	XP_018462918.1	PREDICTED: uncharacterized protein LOC108834047 [Raphanus sativus]	*	*	*	*	*	*	sp|Q940X9|LRP1A_ARATH	sp|Q940X9|LRP1A_ARATH La-related protein 1A OS=Arabidopsis thaliana GN=LARP1A PE=1 SV=1
A02.1125.1	XP_009126605.1	PREDICTED: E3 SUMO-protein ligase SIZ1-like isoform X1 [Brassica rapa]	GO:0016049(cell growth);GO:0016925(protein sumoylation);GO:0031668(cellular response to extracellular stimulus)	GO:0005634(nucleus)	GO:0019789(SUMO transferase activity);GO:0008270(zinc ion binding);GO:0046872(metal ion binding)	*	*	KOG2169(K)(Zn-finger transcription factor)	sp|Q680Q4|SIZ1_ARATH	sp|Q680Q4|SIZ1_ARATH E3 SUMO-protein ligase SIZ1 OS=Arabidopsis thaliana GN=SIZ1 PE=1 SV=2
A02.1127.1	XP_018511888.1	PREDICTED: uncharacterized protein LOC103851534 [Brassica rapa]	GO:0055114(oxidation-reduction process)	*	GO:0047134(protein-disulfide reductase activity);GO:0008270(zinc ion binding);GO:0046872(metal ion binding)	*	*	*	*	*
A02.1133.1	XP_013616445.1	PREDICTED: actin-12-like [Brassica oleracea var. oleracea]	GO:0007010(cytoskeleton organization)	GO:0005737(cytoplasm);GO:0005739(mitochondrion);GO:0005856(cytoskeleton);GO:0009941(chloroplast envelope);GO:0009570(chloroplast stroma)	GO:0005524(ATP binding);GO:0000166(nucleotide binding);GO:0005200(structural constituent of cytoskeleton)	K10355|ACTF|http://www.genome.jp/dbget-bin/www_bget?ko:K10355	*	KOG0676(Z)(Actin and related proteins)	sp|P53497|ACT12_ARATH	sp|P53497|ACT12_ARATH Actin-12 OS=Arabidopsis thaliana GN=ACT12 PE=1 SV=1
A02.1143.1	XP_013654989.1	PREDICTED: dehydrodolichyl diphosphate synthase 5-like [Brassica napus]	*	GO:0016020(membrane);GO:0016021(integral component of membrane)	GO:0016740(transferase activity);GO:0016765(transferase activity, transferring alkyl or aryl (other than methyl) groups)	K11778|DHDDS, RER2, SRT1|http://www.genome.jp/dbget-bin/www_bget?ko:K11778	ko00900(Terpenoid backbone biosynthesis)	KOG1602(I)(Cis-prenyltransferase)	sp|Q570Q8|DDPS5_ARATH	sp|Q570Q8|DDPS5_ARATH Dehydrodolichyl diphosphate synthase 5 OS=Arabidopsis thaliana GN=At5g58784 PE=2 SV=2
A02.115.1	*	*	*	*	*	*	*	*	*	*
A02.1152.1	XP_009126766.1	PREDICTED: probable inactive receptor kinase At5g58300 [Brassica rapa]	GO:0006468(protein phosphorylation)	GO:0016021(integral component of membrane);GO:0016020(membrane)	GO:0004672(protein kinase activity);GO:0005524(ATP binding);GO:0000166(nucleotide binding)	*	*	*	sp|Q9LVM0|Y5830_ARATH	sp|Q9LVM0|Y5830_ARATH Probable inactive receptor kinase At5g58300 OS=Arabidopsis thaliana GN=At5g58300 PE=2 SV=1
A02.1165.1	XP_013704487.1	PREDICTED: E3 ubiquitin-protein ligase arih1-like [Brassica napus]	GO:0016567(protein ubiquitination)	GO:0016020(membrane);GO:0016021(integral component of membrane)	GO:0004842(ubiquitin-protein transferase activity);GO:0008270(zinc ion binding);GO:0046872(metal ion binding)	K11968|ARIH1|http://www.genome.jp/dbget-bin/www_bget?ko:K11968	*	*	sp|Q22431|ARI2_CAEEL	sp|Q22431|ARI2_CAEEL Potential E3 ubiquitin-protein ligase ariadne-2 OS=Caenorhabditis elegans GN=T12E12.1 PE=3 SV=2
A02.1172.1	XP_009123337.1	PREDICTED: uncharacterized protein LOC103848114 [Brassica rapa]	*	*	*	*	*	*	*	*
A02.1178.1	XP_009126976.1	PREDICTED: oligopeptide transporter 1 [Brassica rapa]	GO:0055085(transmembrane transport);GO:0006810(transport);GO:0015031(protein transport);GO:0015833(peptide transport);GO:0006857(oligopeptide transport)	GO:0016021(integral component of membrane);GO:0016020(membrane);GO:0005887(integral component of plasma membrane)	GO:0015198(oligopeptide transporter activity);GO:0035673(oligopeptide transmembrane transporter activity)	*	*	KOG2262(T)(Sexual differentiation process protein ISP4)	sp|Q9FG72|OPT1_ARATH	sp|Q9FG72|OPT1_ARATH Oligopeptide transporter 1 OS=Arabidopsis thaliana GN=OPT1 PE=2 SV=1
A02.1178.2	XP_009126976.1	PREDICTED: oligopeptide transporter 1 [Brassica rapa]	GO:0055085(transmembrane transport);GO:0006810(transport);GO:0015031(protein transport);GO:0015833(peptide transport);GO:0006857(oligopeptide transport)	GO:0016021(integral component of membrane);GO:0016020(membrane);GO:0005887(integral component of plasma membrane)	GO:0015198(oligopeptide transporter activity);GO:0035673(oligopeptide transmembrane transporter activity)	*	*	KOG2262(T)(Sexual differentiation process protein ISP4)	*	*
A02.1180.1	XP_013616995.1	PREDICTED: probable L-type lectin-domain containing receptor kinase S.7 [Brassica oleracea var. oleracea]	GO:0016310(phosphorylation);GO:0006468(protein phosphorylation);GO:0002229(defense response to oomycetes)	GO:0005886(plasma membrane);GO:0016020(membrane);GO:0016021(integral component of membrane)	GO:0004672(protein kinase activity);GO:0004674(protein serine/threonine kinase activity);GO:0016301(kinase activity);GO:0016740(transferase activity);GO:0030246(carbohydrate binding);GO:0005524(ATP binding);GO:0000166(nucleotide binding)	*	*	*	sp|Q9FHG4|LRKS7_ARATH	sp|Q9FHG4|LRKS7_ARATH Probable L-type lectin-domain containing receptor kinase S.7 OS=Arabidopsis thaliana GN=LECRKS7 PE=2 SV=1
A02.1188.1	XP_009127020.1	PREDICTED: glucan endo-1,3-beta-glucosidase 13-like [Brassica rapa]	GO:0008152(metabolic process);GO:0005975(carbohydrate metabolic process)	*	GO:0004553(hydrolase activity, hydrolyzing O-glycosyl compounds);GO:0016798(hydrolase activity, acting on glycosyl bonds);GO:0016787(hydrolase activity)	*	*	*	sp|Q8L868|E1311_ARATH	sp|Q8L868|E1311_ARATH Glucan endo-1,3-beta-glucosidase 11 OS=Arabidopsis thaliana GN=At1g32860 PE=1 SV=1
A02.1191.1	CDY06627.1	BnaC02g13510D [Brassica napus]	*	*	*	*	*	*	*	*
A02.1192.1	XP_009127047.1	PREDICTED: cytochrome b561, DM13 and DOMON domain-containing protein At5g54830 [Brassica rapa]	GO:0055114(oxidation-reduction process)	GO:0005802(trans-Golgi network);GO:0016020(membrane);GO:0005768(endosome);GO:0016021(integral component of membrane);GO:0005794(Golgi apparatus)	GO:0046872(metal ion binding);GO:0004497(monooxygenase activity)	*	*	*	sp|Q9FFU6|B561A_ARATH	sp|Q9FFU6|B561A_ARATH Cytochrome b561, DM13 and DOMON domain-containing protein At5g54830 OS=Arabidopsis thaliana GN=At5g54830 PE=2 SV=1
A02.1197.1	XP_009127093.1	PREDICTED: protein arginine N-methyltransferase PRMT10 [Brassica rapa]	GO:0006479(protein methylation);GO:0032259(methylation);GO:0010228(vegetative to reproductive phase transition of meristem);GO:0006355(regulation of transcription, DNA-templated);GO:0019919(peptidyl-arginine methylation, to asymmetrical-dimethyl arginine)	GO:0005829(cytosol);GO:0005634(nucleus)	GO:0016740(transferase activity);GO:0008168(methyltransferase activity);GO:0016277([myelin basic protein]-arginine N-methyltransferase activity);GO:0035242(protein-arginine omega-N asymmetric methyltransferase activity);GO:0035241(protein-arginine omega-N monomethyltransferase activity);GO:0008469(histone-arginine N-methyltransferase activity)	K11434|PRMT1|http://www.genome.jp/dbget-bin/www_bget?ko:K11434	*	KOG1499(OKT)(Protein arginine N-methyltransferase PRMT1 and related enzymes)	sp|Q9MAT5|ANM10_ARATH	sp|Q9MAT5|ANM10_ARATH Protein arginine N-methyltransferase PRMT10 OS=Arabidopsis thaliana GN=PRMT10 PE=1 SV=1
A02.1199.1	XP_009127096.1	PREDICTED: uncharacterized protein LOC103851971 [Brassica rapa]	GO:0006355(regulation of transcription, DNA-templated)	GO:0005634(nucleus)	GO:0003676(nucleic acid binding);GO:0003700(transcription factor activity, sequence-specific DNA binding);GO:0046872(metal ion binding);GO:0008270(zinc ion binding)	*	*	*	*	*
A02.124.1	XP_009126022.1	PREDICTED: caffeoylshikimate esterase [Brassica rapa]	GO:0006629(lipid metabolic process)	GO:0016020(membrane);GO:0005783(endoplasmic reticulum);GO:0005794(Golgi apparatus);GO:0005737(cytoplasm)	GO:0047372(acylglycerol lipase activity);GO:0016298(lipase activity);GO:0003824(catalytic activity)	K01054|MGLL|http://www.genome.jp/dbget-bin/www_bget?ko:K01054	ko00561(Glycerolipid metabolism)	KOG1455(I)(Lysophospholipase)	sp|Q9C942|CSE_ARATH	sp|Q9C942|CSE_ARATH Caffeoylshikimate esterase OS=Arabidopsis thaliana GN=CSE PE=1 SV=1
A02.1250.1	*	*	*	*	*	*	*	*	*	*
A02.1250.2	*	*	*	*	*	*	*	*	*	*
A02.1250.3	*	*	*	*	*	*	*	*	*	*
A02.1251.1	XP_013738503.1	PREDICTED: sm-like protein LSM8 [Brassica napus]	GO:0008380(RNA splicing);GO:0006397(mRNA processing);GO:0000398(mRNA splicing, via spliceosome);GO:0016070(RNA metabolic process)	GO:0030529(intracellular ribonucleoprotein complex);GO:0005681(spliceosomal complex);GO:0005634(nucleus);GO:0005688(U6 snRNP);GO:0005732(small nucleolar ribonucleoprotein complex);GO:0005829(cytosol);GO:0046540(U4/U6 x U5 tri-snRNP complex)	GO:0003723(RNA binding);GO:0005515(protein binding)	K12627|LSM8|http://www.genome.jp/dbget-bin/www_bget?ko:K12627	ko03018(RNA degradation);ko03040(Spliceosome)	*	sp|Q8VYI0|LSM8_ARATH	sp|Q8VYI0|LSM8_ARATH Sm-like protein LSM8 OS=Arabidopsis thaliana GN=LSM8 PE=1 SV=1
A02.1254.1	XP_013645754.1	PREDICTED: uncharacterized protein LOC106350412 [Brassica napus]	*	*	*	*	*	*	*	*
A02.1255.1	XP_013673764.1	PREDICTED: uncharacterized protein LOC106378128 [Brassica napus]	*	*	*	*	*	*	*	*
A02.1262.1	XP_013722031.1	PREDICTED: uncharacterized protein LOC106425855 [Brassica napus]	*	*	*	*	*	*	*	*
A02.1262.2	ABN05327.1	unknown [Brassica rapa]	*	*	*	*	*	*	*	*
A02.1262.3	ABN05327.1	unknown [Brassica rapa]	*	*	*	*	*	*	*	*
A02.1265.1	XP_013706663.1	PREDICTED: eukaryotic translation initiation factor isoform 4G-2-like [Brassica napus]	*	*	GO:0003723(RNA binding)	K03260|EIF4G|http://www.genome.jp/dbget-bin/www_bget?ko:K03260	ko03013(RNA transport)	*	*	*
A02.1267.1	CDY41430.1	BnaCnng10660D [Brassica napus]	GO:0007205(protein kinase C-activating G-protein coupled receptor signaling pathway);GO:0016310(phosphorylation)	*	GO:0005524(ATP binding);GO:0016301(kinase activity);GO:0016740(transferase activity);GO:0000166(nucleotide binding);GO:0004143(diacylglycerol kinase activity)	K00901|dgkA, DGK|http://www.genome.jp/dbget-bin/www_bget?ko:K00901	ko04070(Phosphatidylinositol signaling system);ko00561(Glycerolipid metabolism);ko00564(Glycerophospholipid metabolism)	*	sp|F4JQ95|DGK7_ARATH	sp|F4JQ95|DGK7_ARATH Diacylglycerol kinase 7 OS=Arabidopsis thaliana GN=DGK7 PE=1 SV=1
A02.1270.1	XP_018512210.1	PREDICTED: putative defensin-like protein 148 [Brassica rapa]	*	*	*	*	*	*	*	*
A02.1284.1	XP_013688637.1	PREDICTED: probable LRR receptor-like serine/threonine-protein kinase At1g56130 isoform X1 [Brassica napus]	*	*	*	*	*	*	sp|C0LGH3|Y5614_ARATH	sp|C0LGH3|Y5614_ARATH Probable LRR receptor-like serine/threonine-protein kinase At1g56140 OS=Arabidopsis thaliana GN=At1g56140 PE=2 SV=2
A02.1287.1	XP_018487729.1	PREDICTED: uncharacterized protein LOC108858275 [Raphanus sativus]	*	*	*	*	*	*	*	*
A02.1288.1	XP_009127623.1	PREDICTED: uncharacterized protein LOC103852469 [Brassica rapa]	*	*	*	*	*	*	*	*
A02.1289.1	XP_009127634.1	PREDICTED: adenylate isopentenyltransferase 1, chloroplastic [Brassica rapa]	GO:0008033(tRNA processing)	*	*	K10760|IPT|http://www.genome.jp/dbget-bin/www_bget?ko:K10760	ko00908(Zeatin biosynthesis)	KOG1384(J)(tRNA delta(2)-isopentenylpyrophosphate transferase)	sp|Q94ID3|IPT1_ARATH	sp|Q94ID3|IPT1_ARATH Adenylate isopentenyltransferase 1, chloroplastic OS=Arabidopsis thaliana GN=IPT1 PE=1 SV=2
A02.129.1	*	*	*	*	*	*	*	*	*	*
A02.1297.1	XP_009127702.1	PREDICTED: nucleolar protein 14 [Brassica rapa]	*	GO:0032040(small-subunit processome)	*	K14766|NOP14, UTP2|http://www.genome.jp/dbget-bin/www_bget?ko:K14766	*	*	sp|Q8R3N1|NOP14_MOUSE	sp|Q8R3N1|NOP14_MOUSE Nucleolar protein 14 OS=Mus musculus GN=Nop14 PE=1 SV=2
A02.1299.1	XP_009127725.1	PREDICTED: cell division topological specificity factor homolog, chloroplastic-like [Brassica rapa]	GO:0032955(regulation of barrier septum assembly);GO:0051301(cell division)	*	*	*	*	*	sp|Q9C4Z7|MINE1_ARATH	sp|Q9C4Z7|MINE1_ARATH Cell division topological specificity factor homolog, chloroplastic OS=Arabidopsis thaliana GN=MINE1 PE=1 SV=1
A02.1309.1	*	*	*	*	*	*	*	*	*	*
A02.1325.1	XP_009127844.1	PREDICTED: beta-glucuronosyltransferase GlcAT14A-like [Brassica rapa]	GO:0016051(carbohydrate biosynthetic process)	GO:0016020(membrane);GO:0016021(integral component of membrane);GO:0005794(Golgi apparatus)	GO:0008375(acetylglucosaminyltransferase activity);GO:0016740(transferase activity);GO:0016757(transferase activity, transferring glycosyl groups)	*	*	*	sp|Q9FLD7|GT14A_ARATH	sp|Q9FLD7|GT14A_ARATH Beta-glucuronosyltransferase GlcAT14A OS=Arabidopsis thaliana GN=GLCAT14A PE=2 SV=1
A02.1332.1	CDY03676.1	BnaA02g15610D [Brassica napus]	GO:0006855(drug transmembrane transport);GO:0055085(transmembrane transport)	GO:0016021(integral component of membrane);GO:0016020(membrane)	GO:0015297(antiporter activity);GO:0015238(drug transmembrane transporter activity)	K03327|TC.MATE, SLC47A, norM, mdtK, dinF|http://www.genome.jp/dbget-bin/www_bget?ko:K03327	*	*	sp|Q9LE20|DTX54_ARATH	sp|Q9LE20|DTX54_ARATH Protein DETOXIFICATION 54 OS=Arabidopsis thaliana GN=DTX54 PE=2 SV=1
A02.1333.1	CDY61305.1	BnaCnng37700D [Brassica napus]	*	*	*	*	*	*	*	*
A02.1339.1	XP_009127925.1	PREDICTED: tyrosine-sulfated glycopeptide receptor 1-like [Brassica rapa]	GO:0016310(phosphorylation);GO:0006468(protein phosphorylation)	GO:0016021(integral component of membrane);GO:0016020(membrane)	GO:0004672(protein kinase activity);GO:0005524(ATP binding);GO:0004674(protein serine/threonine kinase activity);GO:0016301(kinase activity);GO:0016740(transferase activity);GO:0000166(nucleotide binding)	*	*	*	sp|Q9C7S5|PSYR1_ARATH	sp|Q9C7S5|PSYR1_ARATH Tyrosine-sulfated glycopeptide receptor 1 OS=Arabidopsis thaliana GN=PSY1R PE=1 SV=1
A02.1339.2	XP_009127925.1	PREDICTED: tyrosine-sulfated glycopeptide receptor 1-like [Brassica rapa]	GO:0016310(phosphorylation);GO:0006468(protein phosphorylation)	GO:0016021(integral component of membrane);GO:0016020(membrane)	GO:0004672(protein kinase activity);GO:0005524(ATP binding);GO:0004674(protein serine/threonine kinase activity);GO:0016301(kinase activity);GO:0016740(transferase activity);GO:0000166(nucleotide binding)	*	*	*	*	*
A02.1342.1	XP_013743332.1	PREDICTED: protein TIFY 11B-like [Brassica napus]	*	*	*	K13464|JAZ|http://www.genome.jp/dbget-bin/www_bget?ko:K13464	ko04075(Plant hormone signal transduction)	*	sp|Q9C9E3|TI11B_ARATH	sp|Q9C9E3|TI11B_ARATH Protein TIFY 11B OS=Arabidopsis thaliana GN=TIFY11B PE=1 SV=1
A02.1355.1	XP_009128007.1	PREDICTED: F-box/kelch-repeat protein At5g49000-like [Brassica rapa]	*	*	*	*	*	*	sp|Q9M0U2|FB222_ARATH	sp|Q9M0U2|FB222_ARATH Putative F-box protein At4g05620 OS=Arabidopsis thaliana GN=At4g05620 PE=4 SV=1
A02.1359.1	XP_013739743.1	PREDICTED: hydroxymethylglutaryl-CoA lyase, mitochondrial-like [Brassica napus]	*	*	*	K01640|E4.1.3.4, HMGCL, hmgL|http://www.genome.jp/dbget-bin/www_bget?ko:K01640	ko04146(Peroxisome);ko00280(Valine, leucine and isoleucine degradation);ko00650(Butanoate metabolism);ko00072(Synthesis and degradation of ketone bodies)	*	*	*
A02.1364.1	CDY59205.1	BnaA09g53990D, partial [Brassica napus]	*	*	*	*	*	*	*	*
A02.1366.1	CDY37258.1	BnaCnng08120D [Brassica napus]	*	*	*	*	*	*	*	*
A02.1367.1	KFK35846.1	hypothetical protein AALP_AA4G044500 [Arabis alpina]	*	*	*	*	*	*	*	*
A02.1372.1	CDX68549.1	BnaC01g26270D [Brassica napus]	*	*	*	*	*	*	*	*
A02.1378.1	NP_001288944.1	thaumatin-like protein 1b precursor [Brassica rapa]	*	*	*	*	*	*	sp|O80327|TLP1_PYRPY	sp|O80327|TLP1_PYRPY Thaumatin-like protein 1 OS=Pyrus pyrifolia GN=TL1 PE=1 SV=1
A02.1378.2	NP_001288944.1	thaumatin-like protein 1b precursor [Brassica rapa]	*	*	*	*	*	*	*	*
A02.1378.3	NP_001288944.1	thaumatin-like protein 1b precursor [Brassica rapa]	GO:0051707(response to other organism)	GO:0005576(extracellular region)	GO:0003674(molecular_function)	*	*	*	sp|P83332|TLP1_PRUPE	sp|P83332|TLP1_PRUPE Thaumatin-like protein 1 OS=Prunus persica PE=2 SV=1
A02.1394.1	XP_009128198.1	PREDICTED: eukaryotic translation initiation factor 5B [Brassica rapa]	*	*	GO:0003924(GTPase activity);GO:0000166(nucleotide binding);GO:0005525(GTP binding)	K03243|EIF5B|http://www.genome.jp/dbget-bin/www_bget?ko:K03243	ko03013(RNA transport)	KOG1144(J)(Translation initiation factor 5B (eIF-5B))	sp|Q10251|IF2P_SCHPO	sp|Q10251|IF2P_SCHPO Eukaryotic translation initiation factor 5B OS=Schizosaccharomyces pombe (strain 972 / ATCC 24843) GN=SPAC56F8.03 PE=1 SV=1
A02.1395.1	XP_018510631.1	PREDICTED: uncharacterized protein LOC103842099 isoform X2 [Brassica rapa]	*	*	*	*	*	*	sp|B0BN95|HARB1_RAT	sp|B0BN95|HARB1_RAT Putative nuclease HARBI1 OS=Rattus norvegicus GN=Harbi1 PE=2 SV=1
A02.1396.1	XP_018509820.1	PREDICTED: LOW QUALITY PROTEIN: uncharacterized protein LOC108869626 [Brassica rapa]	*	*	*	*	*	*	sp|P0C2F6|RNHX1_ARATH	sp|P0C2F6|RNHX1_ARATH Putative ribonuclease H protein At1g65750 OS=Arabidopsis thaliana GN=At1g65750 PE=3 SV=1
A02.1412.1	XP_009128280.1	PREDICTED: uncharacterized methyltransferase At1g78140, chloroplastic [Brassica rapa]	GO:0008152(metabolic process)	*	GO:0008168(methyltransferase activity)	*	*	*	sp|Q8LBV4|Y1814_ARATH	sp|Q8LBV4|Y1814_ARATH Uncharacterized methyltransferase At1g78140, chloroplastic OS=Arabidopsis thaliana GN=At1g78140 PE=2 SV=1
A02.1418.1	XP_018452054.1	PREDICTED: E3 ubiquitin-protein ligase CIP8 [Raphanus sativus]	GO:0000209(protein polyubiquitination);GO:0016567(protein ubiquitination);GO:0042787(protein ubiquitination involved in ubiquitin-dependent protein catabolic process);GO:0043161(proteasome-mediated ubiquitin-dependent protein catabolic process)	GO:0005737(cytoplasm);GO:0005634(nucleus)	GO:0061630(ubiquitin protein ligase activity);GO:0016874(ligase activity);GO:0005515(protein binding);GO:0008270(zinc ion binding);GO:0046872(metal ion binding)	K11982|RNF115_126|http://www.genome.jp/dbget-bin/www_bget?ko:K11982	*	*	sp|Q9SPL2|CIP8_ARATH	sp|Q9SPL2|CIP8_ARATH E3 ubiquitin-protein ligase CIP8 OS=Arabidopsis thaliana GN=CIP8 PE=1 SV=1
A02.1423.1	XP_009151506.1	PREDICTED: serine/threonine-protein kinase TIO-like, partial [Brassica rapa]	*	*	*	*	*	KOG0017(R)(FOG: Transposon-encoded proteins with TYA, reverse transcriptase, integrase domains in various combinations)	sp|Q99315|YG31B_YEAST	sp|Q99315|YG31B_YEAST Transposon Ty3-G Gag-Pol polyprotein OS=Saccharomyces cerevisiae (strain ATCC 204508 / S288c) GN=TY3B-G PE=1 SV=3
A02.1425.1	XP_009128322.1	PREDICTED: U-box domain-containing protein 52-like isoform X1 [Brassica rapa]	GO:0006950(response to stress);GO:0006468(protein phosphorylation)	*	GO:0004672(protein kinase activity);GO:0005524(ATP binding)	*	*	*	sp|Q8S8S7|PUB34_ARATH	sp|Q8S8S7|PUB34_ARATH U-box domain-containing protein 34 OS=Arabidopsis thaliana GN=PUB34 PE=3 SV=1
A02.1428.1	XP_009128342.1	PREDICTED: serine/threonine-protein kinase AGC1-7 [Brassica rapa]	GO:0006468(protein phosphorylation);GO:0009860(pollen tube growth);GO:0009826(unidimensional cell growth)	*	GO:0004672(protein kinase activity);GO:0005524(ATP binding)	*	*	*	sp|Q1PFB9|AGC17_ARATH	sp|Q1PFB9|AGC17_ARATH Serine/threonine-protein kinase AGC1-7 OS=Arabidopsis thaliana GN=AGC1-7 PE=1 SV=1
A02.143.1	XP_009126107.1	PREDICTED: uncharacterized protein LOC103851036 [Brassica rapa]	*	*	*	*	*	*	*	*
A02.143.2	XP_009126107.1	PREDICTED: uncharacterized protein LOC103851036 [Brassica rapa]	*	*	*	*	*	*	*	*
A02.143.3	XP_009126107.1	PREDICTED: uncharacterized protein LOC103851036 [Brassica rapa]	GO:0008150(biological_process)	GO:0005575(cellular_component)	GO:0016740(transferase activity);GO:0016746(transferase activity, transferring acyl groups)	*	*	*	*	*
A02.1430.1	XP_009128357.1	PREDICTED: DExH-box ATP-dependent RNA helicase DExH12-like [Brassica rapa]	*	*	*	K12854|SNRNP200, BRR2|http://www.genome.jp/dbget-bin/www_bget?ko:K12854	ko03040(Spliceosome)	KOG0951(A)(RNA helicase BRR2, DEAD-box superfamily)	sp|Q9SYP1|DEXHC_ARATH	sp|Q9SYP1|DEXHC_ARATH DExH-box ATP-dependent RNA helicase DExH12 OS=Arabidopsis thaliana GN=BRR2A PE=1 SV=1
A02.1435.1	XP_009128382.1	PREDICTED: magnesium transporter MRS2-10 [Brassica rapa]	GO:0030001(metal ion transport);GO:0055085(transmembrane transport)	GO:0016020(membrane);GO:0016021(integral component of membrane)	GO:0046873(metal ion transmembrane transporter activity)	K16075|MRS2, MFM1|http://www.genome.jp/dbget-bin/www_bget?ko:K16075	*	KOG2662(P)(Magnesium transporters: CorA family)	sp|Q9SAH0|MRS2A_ARATH	sp|Q9SAH0|MRS2A_ARATH Magnesium transporter MRS2-10 OS=Arabidopsis thaliana GN=MRS2-10 PE=2 SV=1
A02.1442.1	XP_013601145.1	PREDICTED: uncharacterized protein LOC106308538 [Brassica oleracea var. oleracea]	*	*	*	*	*	*	sp|O00370|LORF2_HUMAN	sp|O00370|LORF2_HUMAN LINE-1 retrotransposable element ORF2 protein OS=Homo sapiens PE=1 SV=1
A02.1442.2	XP_009145290.1	PREDICTED: uncharacterized protein LOC103868998 [Brassica rapa]	*	*	*	*	*	*	*	*
A02.1449.1	XP_009128616.1	PREDICTED: uncharacterized protein LOC103853464 [Brassica rapa]	*	*	*	*	*	*	*	*
A02.1460.1	XP_018513101.1	PREDICTED: uncharacterized protein LOC108871275 [Brassica rapa]	*	*	*	*	*	*	sp|P0C2F6|RNHX1_ARATH	sp|P0C2F6|RNHX1_ARATH Putative ribonuclease H protein At1g65750 OS=Arabidopsis thaliana GN=At1g65750 PE=3 SV=1
A02.1461.1	XP_006286822.1	hypothetical protein CARUB_v10003767mg [Capsella rubella]	GO:0006810(transport);GO:0034220(ion transmembrane transport);GO:0009992(cellular water homeostasis);GO:0006833(water transport);GO:0015840(urea transport);GO:0071918(urea transmembrane transport)	GO:0016021(integral component of membrane);GO:0016020(membrane);GO:0005887(integral component of plasma membrane);GO:0005773(vacuole);GO:0042807(central vacuole);GO:0009705(plant-type vacuole membrane);GO:0005774(vacuolar membrane);GO:0005737(cytoplasm)	GO:0005215(transporter activity);GO:0015250(water channel activity);GO:0015254(glycerol channel activity);GO:0015204(urea transmembrane transporter activity)	K09873|TIP|http://www.genome.jp/dbget-bin/www_bget?ko:K09873	*	KOG0223(G)(Aquaporin (major intrinsic protein family))	sp|O82598|TIP13_ARATH	sp|O82598|TIP13_ARATH Aquaporin TIP1-3 OS=Arabidopsis thaliana GN=TIP1-3 PE=1 SV=1
A02.1477.1	XP_013615183.1	PREDICTED: uncharacterized protein LOC106321468 [Brassica oleracea var. oleracea]	*	*	*	*	*	*	*	*
A02.1482.1	*	*	*	*	*	*	*	*	*	*
A02.1482.2	*	*	*	*	*	*	*	*	*	*
A02.1483.1	XP_013600415.1	PREDICTED: uncharacterized protein LOC106307879 isoform X1 [Brassica oleracea var. oleracea]	*	*	*	*	*	*	sp|Q5E913|KN10B_ARATH	sp|Q5E913|KN10B_ARATH Kinesin-like protein KIN-10B OS=Arabidopsis thaliana GN=KIN10B PE=2 SV=1
A02.1483.2	XP_013600415.1	PREDICTED: uncharacterized protein LOC106307879 isoform X1 [Brassica oleracea var. oleracea]	*	*	*	*	*	*	*	*
A02.1483.3	XP_013600415.1	PREDICTED: uncharacterized protein LOC106307879 isoform X1 [Brassica oleracea var. oleracea]	*	*	*	*	*	*	*	*
A02.1484.1	CDY36433.1	BnaC03g67530D [Brassica napus]	*	*	*	K14546|UTP5, WDR43|http://www.genome.jp/dbget-bin/www_bget?ko:K14546	ko03008(Ribosome biogenesis in eukaryotes)	*	*	*
A02.1490.1	XP_013662721.1	PREDICTED: mRNA turnover protein 4 homolog [Brassica napus]	GO:0042254(ribosome biogenesis)	GO:0005622(intracellular);GO:0005840(ribosome);GO:0030529(intracellular ribonucleoprotein complex)	*	K14815|MRT4|http://www.genome.jp/dbget-bin/www_bget?ko:K14815	*	KOG0816(A)(Protein involved in mRNA turnover)	sp|O82290|SKL2_ARATH	sp|O82290|SKL2_ARATH Probable inactive shikimate kinase like 2, chloroplastic OS=Arabidopsis thaliana GN=SKL2 PE=2 SV=2
A02.1490.2	XP_013662721.1	PREDICTED: mRNA turnover protein 4 homolog [Brassica napus]	GO:0042254(ribosome biogenesis)	GO:0005622(intracellular);GO:0005840(ribosome);GO:0030529(intracellular ribonucleoprotein complex)	*	K14815|MRT4|http://www.genome.jp/dbget-bin/www_bget?ko:K14815	*	*	*	*
A02.1501.1	XP_018474132.1	PREDICTED: uncharacterized protein LOC108845416 [Raphanus sativus]	*	*	*	*	*	*	*	*
A02.1502.1	*	*	*	*	*	*	*	*	*	*
A02.1506.1	*	*	*	*	*	*	*	*	*	*
A02.1510.1	XP_018448524.1	PREDICTED: disease resistance protein RPS4-like [Raphanus sativus]	*	*	*	*	*	*	sp|Q2PS26|ULP1D_ARATH	sp|Q2PS26|ULP1D_ARATH Ubiquitin-like-specific protease 1D OS=Arabidopsis thaliana GN=ULP1D PE=1 SV=1
A02.1511.1	CDY28148.1	BnaAnng03250D [Brassica napus]	*	GO:0005886(plasma membrane);GO:0005576(extracellular region)	GO:0008270(zinc ion binding);GO:0046872(metal ion binding);GO:0004842(ubiquitin-protein transferase activity)	*	*	*	*	*
A02.1512.1	XP_009123675.1	PREDICTED: GDSL esterase/lipase At5g42170 [Brassica rapa]	GO:0016042(lipid catabolic process);GO:0006629(lipid metabolic process)	GO:0005576(extracellular region)	GO:0016788(hydrolase activity, acting on ester bonds);GO:0016787(hydrolase activity);GO:0052689(carboxylic ester hydrolase activity);GO:0016298(lipase activity)	*	*	*	sp|Q9FHW9|GDL90_ARATH	sp|Q9FHW9|GDL90_ARATH GDSL esterase/lipase At5g42170 OS=Arabidopsis thaliana GN=At5g42170/At5g42160 PE=3 SV=2
A02.1512.2	XP_013615405.1	PREDICTED: GDSL esterase/lipase At5g42170 isoform X2 [Brassica oleracea var. oleracea]	GO:0016042(lipid catabolic process);GO:0006629(lipid metabolic process)	GO:0005576(extracellular region)	GO:0016788(hydrolase activity, acting on ester bonds);GO:0016787(hydrolase activity);GO:0052689(carboxylic ester hydrolase activity);GO:0016298(lipase activity)	*	*	*	*	*
A02.1515.1	XP_009123681.1	PREDICTED: kinesin-like protein KIN-7J isoform X1 [Brassica rapa]	GO:0007018(microtubule-based movement)	GO:0005871(kinesin complex);GO:0005737(cytoplasm);GO:0005874(microtubule)	GO:0005524(ATP binding);GO:0008017(microtubule binding);GO:0000166(nucleotide binding);GO:0003777(microtubule motor activity);GO:0016887(ATPase activity)	K11498|CENPE|http://www.genome.jp/dbget-bin/www_bget?ko:K11498	*	KOG0245(Z)(Kinesin-like protein)	sp|F4JQ51|KN7I_ARATH	sp|F4JQ51|KN7I_ARATH Kinesin-like protein KIN-7I OS=Arabidopsis thaliana GN=KIN7I PE=1 SV=1
A02.1516.1	XP_018487682.1	PREDICTED: uncharacterized protein LOC108858224 [Raphanus sativus]	*	*	*	*	*	*	*	*
A02.1518.1	*	*	*	*	*	*	*	*	*	*
A02.1519.1	XP_013726063.1	PREDICTED: allene oxide synthase, chloroplastic-like [Brassica napus]	GO:0055114(oxidation-reduction process);GO:0031407(oxylipin metabolic process);GO:0009611(response to wounding);GO:0009695(jasmonic acid biosynthetic process);GO:0009753(response to jasmonic acid)	GO:0009534(chloroplast thylakoid);GO:0009579(thylakoid);GO:0016020(membrane);GO:0005739(mitochondrion);GO:0009535(chloroplast thylakoid membrane);GO:0009941(chloroplast envelope);GO:0009507(chloroplast);GO:0010287(plastoglobule)	GO:0004497(monooxygenase activity);GO:0005506(iron ion binding);GO:0016705(oxidoreductase activity, acting on paired donors, with incorporation or reduction of molecular oxygen);GO:0020037(heme binding);GO:0046872(metal ion binding);GO:0009978(allene oxide synthase activity)	K01723|AOS|http://www.genome.jp/dbget-bin/www_bget?ko:K01723	ko00592(alpha-Linolenic acid metabolism)	*	sp|Q96242|CP74A_ARATH	sp|Q96242|CP74A_ARATH Allene oxide synthase, chloroplastic OS=Arabidopsis thaliana GN=CYP74A PE=1 SV=3
A02.1519.2	XP_013726063.1	PREDICTED: allene oxide synthase, chloroplastic-like [Brassica napus]	GO:0055114(oxidation-reduction process);GO:0031407(oxylipin metabolic process);GO:0009611(response to wounding);GO:0009695(jasmonic acid biosynthetic process);GO:0009753(response to jasmonic acid)	GO:0009534(chloroplast thylakoid);GO:0009579(thylakoid);GO:0016020(membrane);GO:0005739(mitochondrion);GO:0009535(chloroplast thylakoid membrane);GO:0009941(chloroplast envelope);GO:0009507(chloroplast);GO:0010287(plastoglobule)	GO:0004497(monooxygenase activity);GO:0005506(iron ion binding);GO:0016705(oxidoreductase activity, acting on paired donors, with incorporation or reduction of molecular oxygen);GO:0020037(heme binding);GO:0046872(metal ion binding);GO:0009978(allene oxide synthase activity)	K01723|AOS|http://www.genome.jp/dbget-bin/www_bget?ko:K01723	ko00592(alpha-Linolenic acid metabolism)	*	*	*
A02.1520.1	XP_013584851.1	PREDICTED: probable WRKY transcription factor 20 [Brassica oleracea var. oleracea]	GO:0006355(regulation of transcription, DNA-templated)	*	GO:0043565(sequence-specific DNA binding);GO:0003700(transcription factor activity, sequence-specific DNA binding)	*	*	*	sp|Q93WV0|WRK20_ARATH	sp|Q93WV0|WRK20_ARATH Probable WRKY transcription factor 20 OS=Arabidopsis thaliana GN=WRKY20 PE=2 SV=1
A02.1523.1	XP_013721132.1	PREDICTED: uncharacterized protein LOC106424931 [Brassica napus]	*	*	*	*	*	*	*	*
A02.1524.1	XP_009123706.1	PREDICTED: uncharacterized protein LOC103848578 [Brassica rapa]	*	GO:0016021(integral component of membrane);GO:0016020(membrane)	*	*	*	*	*	*
A02.1527.1	XP_009123889.1	PREDICTED: probable inorganic phosphate transporter 1-3 [Brassica rapa]	GO:0006817(phosphate ion transport);GO:0055085(transmembrane transport)	GO:0016020(membrane);GO:0016021(integral component of membrane)	GO:0005315(inorganic phosphate transmembrane transporter activity);GO:0022857(transmembrane transporter activity)	K08176|PHO84|http://www.genome.jp/dbget-bin/www_bget?ko:K08176	*	KOG0252(P)(Inorganic phosphate transporter)	sp|O48639|PHT13_ARATH	sp|O48639|PHT13_ARATH Probable inorganic phosphate transporter 1-3 OS=Arabidopsis thaliana GN=PHT1-3 PE=2 SV=1
A02.1532.1	XP_009135982.1	PREDICTED: uncharacterized protein LOC103860134 [Brassica rapa]	*	*	GO:0003676(nucleic acid binding)	*	*	*	*	*
A02.1535.1	XP_009146777.1	PREDICTED: uncharacterized protein LOC103870405 [Brassica rapa]	*	*	*	*	*	*	*	*
A02.1536.1	*	*	*	*	*	*	*	*	*	*
A02.1537.1	XP_009152183.1	PREDICTED: uncharacterized protein LOC103875418 [Brassica rapa]	*	*	*	*	*	*	*	*
A02.1537.2	XP_009152183.1	PREDICTED: uncharacterized protein LOC103875418 [Brassica rapa]	*	*	*	*	*	*	*	*
A02.1538.1	XP_013751751.1	PREDICTED: uncharacterized protein LOC106454121 [Brassica napus]	*	*	*	*	*	*	*	*
A02.1546.1	XP_010441672.1	PREDICTED: WD repeat-containing protein 53-like [Camelina sativa]	GO:0008150(biological_process)	GO:0005634(nucleus);GO:0005737(cytoplasm);GO:0005834(heterotrimeric G-protein complex)	GO:0000166(nucleotide binding)	*	*	*	*	*
A02.1546.2	XP_010441672.1	PREDICTED: WD repeat-containing protein 53-like [Camelina sativa]	GO:0008150(biological_process)	GO:0005634(nucleus);GO:0005737(cytoplasm);GO:0005834(heterotrimeric G-protein complex)	GO:0000166(nucleotide binding)	*	*	*	*	*
A02.1547.1	XP_009128820.1	PREDICTED: protein MALE DISCOVERER 1-like [Brassica rapa]	*	*	*	*	*	*	sp|C0LGU7|MDIS1_ARATH	sp|C0LGU7|MDIS1_ARATH Protein MALE DISCOVERER 1 OS=Arabidopsis thaliana GN=MDIS1 PE=1 SV=1
A02.1547.2	CDY26358.1	BnaA02g24120D [Brassica napus]	*	*	*	*	*	*	*	*
A02.1554.1	XP_013701546.1	PREDICTED: F-box/kelch-repeat protein At3g27150-like [Brassica napus]	*	*	*	*	*	KOG1072(R)(FOG: Kelch repeat)	sp|Q9LI89|FBK70_ARATH	sp|Q9LI89|FBK70_ARATH F-box/kelch-repeat protein At3g27150 OS=Arabidopsis thaliana GN=At3g27150 PE=2 SV=1
A02.156.1	XP_013646207.1	PREDICTED: uncharacterized protein LOC106350924 [Brassica napus]	*	*	*	*	*	*	sp|P93295|M310_ARATH	sp|P93295|M310_ARATH Uncharacterized mitochondrial protein AtMg00310 OS=Arabidopsis thaliana GN=AtMg00310 PE=4 SV=1
A02.1561.1	XP_006403812.1	hypothetical protein EUTSA_v10011025mg [Eutrema salsugineum]	*	GO:0016021(integral component of membrane);GO:0016020(membrane)	*	*	*	*	*	*
A02.1562.1	XP_009128921.1	PREDICTED: peroxidase 65-like [Brassica rapa]	GO:0042744(hydrogen peroxide catabolic process);GO:0006979(response to oxidative stress);GO:0055114(oxidation-reduction process)	GO:0005576(extracellular region)	GO:0016491(oxidoreductase activity);GO:0004601(peroxidase activity);GO:0020037(heme binding);GO:0046872(metal ion binding)	K00430|E1.11.1.7|http://www.genome.jp/dbget-bin/www_bget?ko:K00430	ko00940(Phenylpropanoid biosynthesis)	*	sp|Q9FJR1|PER65_ARATH	sp|Q9FJR1|PER65_ARATH Peroxidase 65 OS=Arabidopsis thaliana GN=PER65 PE=2 SV=2
A02.1565.1	AAF67380.1	Hypothetical protein T15F17.l [Arabidopsis thaliana]	*	*	*	K06228|FU|http://www.genome.jp/dbget-bin/www_bget?ko:K06228	*	*	sp|P10978|POLX_TOBAC	sp|P10978|POLX_TOBAC Retrovirus-related Pol polyprotein from transposon TNT 1-94 OS=Nicotiana tabacum PE=2 SV=1
A02.1571.1	*	*	*	*	*	*	*	*	*	*
A02.1574.1	*	*	*	*	*	*	*	*	*	*
A02.1577.1	XP_009128979.1	PREDICTED: putative MO25-like protein At5g47540 [Brassica rapa]	GO:0008150(biological_process)	GO:0005737(cytoplasm)	*	K08272|CAB39, MO25|http://www.genome.jp/dbget-bin/www_bget?ko:K08272	*	KOG1566(S)(Conserved protein Mo25)	sp|Q9FGK3|MO25N_ARATH	sp|Q9FGK3|MO25N_ARATH Putative MO25-like protein At5g47540 OS=Arabidopsis thaliana GN=At5g47540 PE=2 SV=1
A02.1578.1	CDY28918.1	BnaA02g25580D [Brassica napus]	*	*	GO:0003676(nucleic acid binding);GO:0000166(nucleotide binding)	K14411|MSI|http://www.genome.jp/dbget-bin/www_bget?ko:K14411	ko03015(mRNA surveillance pathway)	KOG4205(A)(RNA-binding protein musashi/mRNA cleavage and polyadenylation factor I complex, subunit HRP1)	sp|Q8W034|RNP1_ARATH	sp|Q8W034|RNP1_ARATH Heterogeneous nuclear ribonucleoprotein 1 OS=Arabidopsis thaliana GN=RNP1 PE=1 SV=1
A02.1588.1	XP_009107131.1	PREDICTED: probable ribose-5-phosphate isomerase 2 [Brassica rapa]	GO:0009052(pentose-phosphate shunt, non-oxidative branch)	*	GO:0004751(ribose-5-phosphate isomerase activity)	K01807|rpiA|http://www.genome.jp/dbget-bin/www_bget?ko:K01807	ko00030(Pentose phosphate pathway);ko00710(Carbon fixation in photosynthetic organisms);ko01230(Biosynthesis of amino acids);ko01200(Carbon metabolism)	KOG3075(G)(Ribose 5-phosphate isomerase)	sp|Q9ZU38|RPI2_ARATH	sp|Q9ZU38|RPI2_ARATH Probable ribose-5-phosphate isomerase 2 OS=Arabidopsis thaliana GN=RPI2 PE=1 SV=1
A02.1605.1	CDX94494.1	BnaC09g23420D [Brassica napus]	*	*	*	*	*	*	*	*
A02.1618.1	XP_009129257.1	PREDICTED: glutathione S-transferase T3-like [Brassica rapa]	*	*	*	*	*	*	sp|Q9FHE1|GSTT3_ARATH	sp|Q9FHE1|GSTT3_ARATH Glutathione S-transferase T3 OS=Arabidopsis thaliana GN=GSTT3 PE=2 SV=1
A02.1618.2	XP_009129257.1	PREDICTED: glutathione S-transferase T3-like [Brassica rapa]	*	*	*	*	*	*	*	*
A02.1630.1	CDY40986.1	BnaA02g27760D [Brassica napus]	GO:0007165(signal transduction)	GO:0000159(protein phosphatase type 2A complex)	*	K11584|PPP2R5|http://www.genome.jp/dbget-bin/www_bget?ko:K11584	ko03015(mRNA surveillance pathway)	KOG2085(T)(Serine/threonine protein phosphatase 2A, regulatory subunit)	sp|Q9ZQY6|2A5D_ARATH	sp|Q9ZQY6|2A5D_ARATH Serine/threonine protein phosphatase 2A 55 kDa regulatory subunit B' delta isoform OS=Arabidopsis thaliana GN=B'DELTA PE=1 SV=1
A02.1647.1	*	*	*	*	*	*	*	*	sp|Q8RWR2|LRP1B_ARATH	sp|Q8RWR2|LRP1B_ARATH La-related protein 1B OS=Arabidopsis thaliana GN=LARP1B PE=1 SV=2
A02.1651.1	XP_009129428.2	PREDICTED: ATP-dependent RNA helicase DEAH13 [Brassica rapa]	*	*	GO:0008026(ATP-dependent helicase activity);GO:0003676(nucleic acid binding);GO:0005524(ATP binding);GO:0004386(helicase activity);GO:0000166(nucleotide binding);GO:0016787(hydrolase activity)	K14780|DHX37, DHR1|http://www.genome.jp/dbget-bin/www_bget?ko:K14780	*	KOG0924(A)(mRNA splicing factor ATP-dependent RNA helicase)	sp|Q9C813|DEAHD_ARATH	sp|Q9C813|DEAHD_ARATH ATP-dependent RNA helicase DEAH13 OS=Arabidopsis thaliana GN=FAS4 PE=2 SV=1
A02.1657.1	XP_009129381.1	PREDICTED: protein ALTERED XYLOGLUCAN 4-like [Brassica rapa]	*	GO:0016020(membrane);GO:0016021(integral component of membrane)	*	*	*	*	sp|Q9LRS2|TBL22_ARATH	sp|Q9LRS2|TBL22_ARATH Protein ALTERED XYLOGLUCAN 4-like OS=Arabidopsis thaliana GN=AXY4L PE=2 SV=1
A02.1662.1	XP_009129359.1	PREDICTED: cytochrome P450 81D11-like isoform X1 [Brassica rapa]	GO:0055114(oxidation-reduction process)	GO:0016020(membrane);GO:0016021(integral component of membrane)	GO:0004497(monooxygenase activity);GO:0016705(oxidoreductase activity, acting on paired donors, with incorporation or reduction of molecular oxygen);GO:0020037(heme binding);GO:0046872(metal ion binding);GO:0005506(iron ion binding);GO:0016491(oxidoreductase activity)	*	*	*	sp|Q9LHA1|C8D11_ARATH	sp|Q9LHA1|C8D11_ARATH Cytochrome P450 81D11 OS=Arabidopsis thaliana GN=CYP81D11 PE=2 SV=1
A02.1666.1	XP_013665659.1	PREDICTED: phosphate transporter PHO1 homolog 9-like [Brassica napus]	GO:0006817(phosphate ion transport);GO:0006810(transport)	GO:0016021(integral component of membrane);GO:0016020(membrane);GO:0005886(plasma membrane);GO:0005802(trans-Golgi network)	*	*	*	KOG1162(U)(Predicted small molecule transporter)	sp|Q9LJW0|PHO19_ARATH	sp|Q9LJW0|PHO19_ARATH Phosphate transporter PHO1 homolog 9 OS=Arabidopsis thaliana GN=PHO1-H9 PE=2 SV=1
A02.1666.2	XP_013665659.1	PREDICTED: phosphate transporter PHO1 homolog 9-like [Brassica napus]	GO:0006817(phosphate ion transport);GO:0006810(transport)	GO:0016021(integral component of membrane);GO:0016020(membrane);GO:0005886(plasma membrane);GO:0005802(trans-Golgi network)	*	*	*	KOG1162(U)(Predicted small molecule transporter)	*	*
A02.1672.1	XP_013651481.1	PREDICTED: uncharacterized protein LOC106356238 isoform X2 [Brassica napus]	*	*	*	*	*	KOG4400(O)(E3 ubiquitin ligase interacting with arginine methyltransferase)	*	*
A02.1674.1	*	*	*	*	*	*	*	*	*	*
A02.1674.2	*	*	*	*	*	*	*	*	*	*
A02.1675.1	*	*	*	*	*	*	*	*	*	*
A02.1676.1	CDX88183.1	BnaA06g27740D [Brassica napus]	*	*	*	*	*	*	sp|Q681Q7|Y1390_ARATH	sp|Q681Q7|Y1390_ARATH Uncharacterized protein At1g03900 OS=Arabidopsis thaliana GN=At1g03900 PE=2 SV=1
A02.1676.2	CDX88183.1	BnaA06g27740D [Brassica napus]	*	*	*	*	*	*	*	*
A02.1677.1	XP_018461875.1	PREDICTED: uncharacterized protein LOC108832923 [Raphanus sativus]	*	*	*	*	*	*	*	*
A02.1678.1	NP_001288930.1	proline dehydrogenase 1, mitochondrial [Brassica rapa]	GO:0006562(proline catabolic process);GO:0055114(oxidation-reduction process)	*	GO:0004657(proline dehydrogenase activity);GO:0016491(oxidoreductase activity)	K00318|PRODH|http://www.genome.jp/dbget-bin/www_bget?ko:K00318	ko00330(Arginine and proline metabolism)	KOG0186(E)(Proline oxidase)	sp|P92983|PROD1_ARATH	sp|P92983|PROD1_ARATH Proline dehydrogenase 1, mitochondrial OS=Arabidopsis thaliana GN=POX1 PE=2 SV=2
A02.1682.1	CDY06351.1	BnaA09g48520D [Brassica napus]	*	*	*	*	*	*	*	*
A02.1683.1	XP_009129729.1	PREDICTED: uncharacterized protein LOC103854539 [Brassica rapa]	*	*	*	*	*	*	*	*
A02.1688.1	CDY33929.1	BnaA02g30580D [Brassica napus]	*	*	*	*	*	*	*	*
A02.1689.1	XP_009129764.1	PREDICTED: probable pectinesterase/pectinesterase inhibitor 58 [Brassica rapa]	GO:0045490(pectin catabolic process);GO:0071555(cell wall organization);GO:0042545(cell wall modification);GO:0048359(mucilage metabolic process involved in seed coat development);GO:0048358(mucilage pectin biosynthetic process)	GO:0016020(membrane);GO:0005576(extracellular region);GO:0005618(cell wall);GO:0016021(integral component of membrane);GO:0071944(cell periphery);GO:0009505(plant-type cell wall)	GO:0030599(pectinesterase activity);GO:0004857(enzyme inhibitor activity);GO:0016787(hydrolase activity);GO:0045330(aspartyl esterase activity);GO:0046910(pectinesterase inhibitor activity)	K01051|E3.1.1.11|http://www.genome.jp/dbget-bin/www_bget?ko:K01051	ko00040(Pentose and glucuronate interconversions)	*	sp|Q9FJ21|PME58_ARATH	sp|Q9FJ21|PME58_ARATH Probable pectinesterase/pectinesterase inhibitor 58 OS=Arabidopsis thaliana GN=PME58 PE=2 SV=1
A02.1692.1	JAU81578.1	Retrovirus-related Pol polyprotein from transposon TNT 1-94 [Noccaea caerulescens]	*	*	*	*	*	*	sp|P04146|COPIA_DROME	sp|P04146|COPIA_DROME Copia protein OS=Drosophila melanogaster GN=GIP PE=1 SV=3
A02.1693.1	XP_018512071.1	PREDICTED: nardilysin-like isoform X2 [Brassica rapa]	GO:0006508(proteolysis)	*	GO:0003824(catalytic activity);GO:0004222(metalloendopeptidase activity);GO:0046872(metal ion binding)	K01411|NRD1|http://www.genome.jp/dbget-bin/www_bget?ko:K01411	*	*	sp|F4HNU6|NRDC_ARATH	sp|F4HNU6|NRDC_ARATH Nardilysin-like OS=Arabidopsis thaliana GN=At1g06900 PE=2 SV=1
A02.1751.1	XP_009130181.1	PREDICTED: protein MEI2-like 1 [Brassica rapa]	*	*	GO:0000166(nucleotide binding);GO:0003676(nucleic acid binding)	*	*	KOG0123(AJ)(Polyadenylate-binding protein (RRM superfamily))	sp|Q8W4I9|AML1_ARATH	sp|Q8W4I9|AML1_ARATH Protein MEI2-like 1 OS=Arabidopsis thaliana GN=ML1 PE=1 SV=1
A02.1756.1	CDY24763.1	BnaC04g13680D [Brassica napus]	*	*	*	K03686|dnaJ|http://www.genome.jp/dbget-bin/www_bget?ko:K03686	*	*	sp|Q94AP0|ALN_ARATH	sp|Q94AP0|ALN_ARATH Allantoinase OS=Arabidopsis thaliana GN=ALN PE=1 SV=1
A02.1763.1	XP_018463733.1	PREDICTED: putative F-box protein At1g32420 [Raphanus sativus]	*	*	*	*	*	*	*	*
A02.1768.1	*	*	*	*	*	*	*	*	*	*
A02.1785.1	CDX83647.1	BnaC07g23870D [Brassica napus]	*	*	*	*	*	*	*	*
A02.179.1	XP_009126360.1	PREDICTED: protein SMG7-like [Brassica rapa]	*	*	*	K14409|SMG7, EST1C|http://www.genome.jp/dbget-bin/www_bget?ko:K14409	ko03015(mRNA surveillance pathway)	KOG2162(A)(Nonsense-mediated mRNA decay protein)	sp|A9QM73|SMG7_ARATH	sp|A9QM73|SMG7_ARATH Protein SMG7 OS=Arabidopsis thaliana GN=SMG7 PE=2 SV=1
A02.179.2	XP_009126360.1	PREDICTED: protein SMG7-like [Brassica rapa]	*	*	*	K14409|SMG7, EST1C|http://www.genome.jp/dbget-bin/www_bget?ko:K14409	ko03015(mRNA surveillance pathway)	KOG2162(A)(Nonsense-mediated mRNA decay protein)	*	*
A02.18.1	XP_009125533.1	PREDICTED: triacylglycerol lipase SDP1-like [Brassica rapa]	GO:0008152(metabolic process);GO:0006629(lipid metabolic process);GO:0019433(triglyceride catabolic process);GO:0016042(lipid catabolic process);GO:0006071(glycerol metabolic process)	GO:0016020(membrane);GO:0016021(integral component of membrane);GO:0005811(lipid droplet);GO:0012511(monolayer-surrounded lipid storage body)	GO:0004806(triglyceride lipase activity);GO:0016787(hydrolase activity)	K14674|TGL4|http://www.genome.jp/dbget-bin/www_bget?ko:K14674	ko00590(Arachidonic acid metabolism);ko00565(Ether lipid metabolism);ko00561(Glycerolipid metabolism);ko00564(Glycerophospholipid metabolism);ko00591(Linoleic acid metabolism);ko00100(Steroid biosynthesis);ko00592(alpha-Linolenic acid metabolism)	KOG2214(R)(Predicted esterase of the alpha-beta hydrolase superfamily)	sp|Q9LZA6|SDP1_ARATH	sp|Q9LZA6|SDP1_ARATH Triacylglycerol lipase SDP1 OS=Arabidopsis thaliana GN=SDP1 PE=1 SV=1
A02.192.1	*	*	*	*	*	*	*	*	*	*
A02.207.1	XP_009126506.1	PREDICTED: uncharacterized protein LOC103851402 [Brassica rapa]	GO:0006281(DNA repair)	GO:0030915(Smc5-Smc6 complex)	*	*	*	*	*	*
A02.222.1	XP_009126560.1	PREDICTED: FBD-associated F-box protein At5g22730-like [Brassica rapa]	*	*	*	*	*	*	sp|Q9FNI8|FBD32_ARATH	sp|Q9FNI8|FBD32_ARATH FBD-associated F-box protein At5g22730 OS=Arabidopsis thaliana GN=At5g22730 PE=2 SV=2
A02.228.1	CDY09197.1	BnaA02g06230D [Brassica napus]	*	*	*	*	*	*	*	*
A02.229.1	CDY09197.1	BnaA02g06230D [Brassica napus]	*	*	*	*	*	*	*	*
A02.230.1	*	*	*	*	*	*	*	*	*	*
A02.231.1	XP_002887281.1	hypothetical protein ARALYDRAFT_894813 [Arabidopsis lyrata subsp. lyrata]	*	*	*	*	*	*	sp|Q8GX02|SPH14_ARATH	sp|Q8GX02|SPH14_ARATH S-protein homolog 14 OS=Arabidopsis thaliana GN=SPH14 PE=2 SV=1
A02.255.1	CDY32687.1	BnaA02g07490D [Brassica napus]	*	*	*	*	*	*	sp|Q8GX02|SPH14_ARATH	sp|Q8GX02|SPH14_ARATH S-protein homolog 14 OS=Arabidopsis thaliana GN=SPH14 PE=2 SV=1
A02.291.1	CDY06561.1	BnaC02g12850D [Brassica napus]	*	*	*	*	*	*	*	*
A02.307.1	XP_009127088.1	PREDICTED: universal stress protein PHOS32 [Brassica rapa]	GO:0006950(response to stress)	*	*	*	*	*	sp|Q8VYN9|PHO32_ARATH	sp|Q8VYN9|PHO32_ARATH Universal stress protein PHOS32 OS=Arabidopsis thaliana GN=PHOS32 PE=1 SV=1
A02.324.1	XP_013658973.1	PREDICTED: uncharacterized protein LOC106363843 [Brassica napus]	*	*	*	*	*	*	*	*
A02.326.1	XP_018512303.1	PREDICTED: retinol dehydrogenase 12 [Brassica rapa]	*	*	*	*	*	KOG1208(Q)(Dehydrogenases with different specificities (related to short-chain alcohol dehydrogenases))	sp|Q8TC12|RDH11_HUMAN	sp|Q8TC12|RDH11_HUMAN Retinol dehydrogenase 11 OS=Homo sapiens GN=RDH11 PE=1 SV=2
A02.34.1	XP_009125663.1	PREDICTED: transcription termination factor MTEF18, mitochondrial-like [Brassica rapa]	GO:0006355(regulation of transcription, DNA-templated)	GO:0005739(mitochondrion)	GO:0003690(double-stranded DNA binding)	*	*	*	sp|Q0WVU3|PHL5_ARATH	sp|Q0WVU3|PHL5_ARATH Myb family transcription factor PHL5 OS=Arabidopsis thaliana GN=PHL5 PE=2 SV=1
A02.347.1	XP_009127326.1	PREDICTED: polyadenylate-binding protein 1-like [Brassica rapa]	GO:0006397(mRNA processing)	GO:0005737(cytoplasm);GO:0016607(nuclear speck);GO:0005634(nucleus);GO:0005829(cytosol);GO:0016021(integral component of membrane)	GO:0003723(RNA binding);GO:0000166(nucleotide binding);GO:0003676(nucleic acid binding);GO:0005515(protein binding);GO:0003729(mRNA binding);GO:0008143(poly(A) binding)	K14396|PABPN1, PABP2|http://www.genome.jp/dbget-bin/www_bget?ko:K14396	ko03015(mRNA surveillance pathway)	KOG4209(A)(Splicing factor RNPS1, SR protein superfamily)	sp|Q93VI4|PABN1_ARATH	sp|Q93VI4|PABN1_ARATH Polyadenylate-binding protein 1 OS=Arabidopsis thaliana GN=PABN1 PE=1 SV=1
A02.366.1	CDX72921.1	BnaC06g33690D [Brassica napus]	*	*	*	*	*	*	*	*
A02.37.1	XP_009125687.1	PREDICTED: uncharacterized protein LOC103850653 [Brassica rapa]	GO:0006281(DNA repair)	GO:0005634(nucleus)	GO:0016818(hydrolase activity, acting on acid anhydrides, in phosphorus-containing anhydrides);GO:0003676(nucleic acid binding);GO:0008270(zinc ion binding);GO:0008081(phosphoric diester hydrolase activity)	*	*	*	*	*
A02.373.1	XP_009127483.1	PREDICTED: pentatricopeptide repeat-containing protein At1g66345, mitochondrial [Brassica rapa]	*	*	*	*	*	*	sp|Q3ECH5|PP107_ARATH	sp|Q3ECH5|PP107_ARATH Pentatricopeptide repeat-containing protein At1g66345, mitochondrial OS=Arabidopsis thaliana GN=At1g66345 PE=3 SV=1
A02.374.1	CDY70426.1	BnaCnng68300D [Brassica napus]	GO:0009938(negative regulation of gibberellic acid mediated signaling pathway);GO:0006351(transcription, DNA-templated);GO:0006355(regulation of transcription, DNA-templated)	GO:0005634(nucleus)	GO:0000989(transcription factor activity, transcription factor binding)	K14494|DELLA|http://www.genome.jp/dbget-bin/www_bget?ko:K14494	ko04075(Plant hormone signal transduction)	*	sp|Q9C8Y3|RGL1_ARATH	sp|Q9C8Y3|RGL1_ARATH DELLA protein RGL1 OS=Arabidopsis thaliana GN=RGL1 PE=1 SV=1
A02.376.1	XP_013648823.1	PREDICTED: LOW QUALITY PROTEIN: BEL1-like homeodomain protein 2 [Brassica napus]	*	*	*	*	*	*	*	*
A02.377.1	*	*	*	*	*	*	*	*	*	*
A02.38.1	XP_009125687.1	PREDICTED: uncharacterized protein LOC103850653 [Brassica rapa]	GO:0006281(DNA repair)	GO:0005634(nucleus)	GO:0016818(hydrolase activity, acting on acid anhydrides, in phosphorus-containing anhydrides);GO:0003676(nucleic acid binding);GO:0008270(zinc ion binding);GO:0008081(phosphoric diester hydrolase activity)	*	*	*	*	*
A02.39.1	XP_009125690.1	PREDICTED: glutamate dehydrogenase 2-like [Brassica rapa]	GO:0006520(cellular amino acid metabolic process);GO:0055114(oxidation-reduction process)	*	GO:0016639(oxidoreductase activity, acting on the CH-NH2 group of donors, NAD or NADP as acceptor);GO:0016491(oxidoreductase activity)	K00261|GLUD1_2, gdhA|http://www.genome.jp/dbget-bin/www_bget?ko:K00261	ko00250(Alanine, aspartate and glutamate metabolism);ko00220(Arginine biosynthesis);ko00910(Nitrogen metabolism);ko01200(Carbon metabolism)	KOG2250(E)(Glutamate/leucine/phenylalanine/valine dehydrogenases)	sp|Q38946|DHE2_ARATH	sp|Q38946|DHE2_ARATH Glutamate dehydrogenase 2 OS=Arabidopsis thaliana GN=GDH2 PE=1 SV=1
A02.390.1	*	*	*	*	*	*	*	*	*	*
A02.394.1	XP_013658803.1	PREDICTED: transcription factor MYB24-like [Brassica napus]	*	*	GO:0003677(DNA binding)	K09422|MYBP|http://www.genome.jp/dbget-bin/www_bget?ko:K09422	*	*	sp|Q9C9G7|MYB62_ARATH	sp|Q9C9G7|MYB62_ARATH Transcription factor MYB62 OS=Arabidopsis thaliana GN=MYB62 PE=2 SV=1
A02.402.1	XP_009127674.1	PREDICTED: AP2/ERF and B3 domain-containing transcription repressor RAV2 [Brassica rapa]	GO:0045892(negative regulation of transcription, DNA-templated);GO:0006351(transcription, DNA-templated);GO:0006355(regulation of transcription, DNA-templated)	GO:0005634(nucleus)	GO:0003677(DNA binding);GO:0003700(transcription factor activity, sequence-specific DNA binding)	K09287|RAV|http://www.genome.jp/dbget-bin/www_bget?ko:K09287	*	*	sp|P82280|RAV2_ARATH	sp|P82280|RAV2_ARATH AP2/ERF and B3 domain-containing transcription repressor RAV2 OS=Arabidopsis thaliana GN=RAV2 PE=2 SV=1
A02.405.1	XP_009127709.1	PREDICTED: serine/threonine-protein kinase hippo-like [Brassica rapa]	GO:0006468(protein phosphorylation)	*	GO:0004672(protein kinase activity);GO:0005524(ATP binding);GO:0000166(nucleotide binding)	*	*	KOG0576(T)(Mitogen-activated protein kinase kinase kinase kinase (MAP4K), germinal center kinase family)	sp|Q86IX1|DST1_DICDI	sp|Q86IX1|DST1_DICDI Serine/threonine-protein kinase dst1 OS=Dictyostelium discoideum GN=dst1 PE=3 SV=1
A02.41.1	CAA57545.1	oleosin [Brassica napus]	*	GO:0016021(integral component of membrane);GO:0016020(membrane);GO:0012511(monolayer-surrounded lipid storage body)	*	*	*	*	sp|Q00650|OLNB1_BRANA	sp|Q00650|OLNB1_BRANA Oleosin-B1 OS=Brassica napus GN=OlnB1 PE=1 SV=2
A02.41.2	CAA57545.1	oleosin [Brassica napus]	*	GO:0016021(integral component of membrane);GO:0016020(membrane);GO:0012511(monolayer-surrounded lipid storage body)	*	*	*	*	*	*
A02.411.1	XP_009127747.1	PREDICTED: zinc-finger homeodomain protein 11-like [Brassica rapa]	*	*	GO:0003677(DNA binding)	*	*	*	sp|Q9SEZ1|ZHD11_ARATH	sp|Q9SEZ1|ZHD11_ARATH Zinc-finger homeodomain protein 11 OS=Arabidopsis thaliana GN=ZHD11 PE=1 SV=1
A02.415.1	XP_009127767.1	PREDICTED: protein NRT1/ PTR FAMILY 2.13 [Brassica rapa]	*	*	*	*	*	*	sp|Q8RX77|PTR21_ARATH	sp|Q8RX77|PTR21_ARATH Protein NRT1/ PTR FAMILY 2.13 OS=Arabidopsis thaliana GN=NPF2.13 PE=1 SV=1
A02.424.1	XP_009127796.1	PREDICTED: proline-rich receptor-like protein kinase PERK13 [Brassica rapa]	GO:0006468(protein phosphorylation)	GO:0016020(membrane);GO:0016021(integral component of membrane)	GO:0004672(protein kinase activity);GO:0004674(protein serine/threonine kinase activity);GO:0005524(ATP binding)	*	*	*	sp|Q9CAL8|PEK13_ARATH	sp|Q9CAL8|PEK13_ARATH Proline-rich receptor-like protein kinase PERK13 OS=Arabidopsis thaliana GN=PERK13 PE=1 SV=1
A02.425.1	XP_013691206.1	PREDICTED: arginine/serine-rich protein PNISR-like isoform X3 [Brassica napus]	*	*	*	*	*	*	*	*
A02.432.1	CDY03675.1	BnaA02g15620D [Brassica napus]	GO:0015770(sucrose transport);GO:0055085(transmembrane transport)	GO:0016020(membrane);GO:0016021(integral component of membrane);GO:0005887(integral component of plasma membrane)	GO:0008515(sucrose transmembrane transporter activity)	K15378|SLC45A1_2_4|http://www.genome.jp/dbget-bin/www_bget?ko:K15378	*	KOG0637(G)(Sucrose transporter and related proteins)	sp|Q39232|SUC1_ARATH	sp|Q39232|SUC1_ARATH Sucrose transport protein SUC1 OS=Arabidopsis thaliana GN=SUC1 PE=1 SV=1
A02.433.1	CDY59487.1	BnaC03g72090D [Brassica napus]	*	*	*	K08269|ULK1_2_3, ATG1|http://www.genome.jp/dbget-bin/www_bget?ko:K08269	ko04136(Autophagy - other eukaryotes)	*	sp|F4IRW0|ATG1C_ARATH	sp|F4IRW0|ATG1C_ARATH Serine/threonine-protein kinase ATG1c OS=Arabidopsis thaliana GN=ATG1C PE=2 SV=1
A02.438.1	XP_013694269.1	PREDICTED: putative nuclease HARBI1 [Brassica napus]	*	*	*	*	*	*	*	*
A02.438.2	XP_009128548.1	PREDICTED: uncharacterized protein LOC103853381 [Brassica rapa]	*	*	*	*	*	*	*	*
A02.440.1	XP_018512498.1	PREDICTED: disease resistance protein TAO1-like isoform X2 [Brassica rapa]	GO:0007165(signal transduction)	*	GO:0043531(ADP binding);GO:0005524(ATP binding);GO:0000166(nucleotide binding)	*	*	*	sp|Q9FI14|TAO1_ARATH	sp|Q9FI14|TAO1_ARATH Disease resistance protein TAO1 OS=Arabidopsis thaliana GN=TAO1 PE=4 SV=1
A02.441.1	XP_018512497.1	PREDICTED: disease resistance protein TAO1-like isoform X1 [Brassica rapa]	GO:0007165(signal transduction);GO:0006952(defense response)	*	GO:0043531(ADP binding);GO:0005524(ATP binding);GO:0000166(nucleotide binding)	*	*	*	sp|Q9LUJ8|CHL1_ARATH	sp|Q9LUJ8|CHL1_ARATH Disease resistance protein CHL1 OS=Arabidopsis thaliana GN=CHL1 PE=2 SV=1
A02.442.1	XP_018471696.1	PREDICTED: probable disease resistance protein RPP1 [Raphanus sativus]	GO:0007165(signal transduction)	*	GO:0043531(ADP binding);GO:0005524(ATP binding);GO:0000166(nucleotide binding)	*	*	*	sp|F4I902|CHS1_ARATH	sp|F4I902|CHS1_ARATH Disease resistance protein CHS1 OS=Arabidopsis thaliana GN=CHS1 PE=1 SV=1
A02.450.1	XP_009128002.1	PREDICTED: uncharacterized protein LOC103852856 isoform X1 [Brassica rapa]	*	*	*	*	*	*	*	*
A02.450.2	XP_009128002.1	PREDICTED: uncharacterized protein LOC103852856 isoform X1 [Brassica rapa]	*	*	*	*	*	*	*	*
A02.450.3	XP_009128004.1	PREDICTED: uncharacterized protein LOC103852856 isoform X3 [Brassica rapa]	*	*	*	*	*	*	*	*
A02.455.1	XP_009128019.1	PREDICTED: protein STRICTOSIDINE SYNTHASE-LIKE 12-like [Brassica rapa]	GO:0009058(biosynthetic process)	*	GO:0016844(strictosidine synthase activity)	K01757|E4.3.3.2|http://www.genome.jp/dbget-bin/www_bget?ko:K01757	ko00901(Indole alkaloid biosynthesis)	*	sp|P94111|SSL12_ARATH	sp|P94111|SSL12_ARATH Protein STRICTOSIDINE SYNTHASE-LIKE 12 OS=Arabidopsis thaliana GN=SSL12 PE=2 SV=2
A02.456.1	*	*	*	*	*	*	*	*	*	*
A02.456.2	*	*	*	*	*	*	*	*	*	*
A02.460.1	XP_009128030.1	PREDICTED: protein LONGIFOLIA 1 [Brassica rapa]	GO:0051513(regulation of monopolar cell growth)	GO:0009506(plasmodesma);GO:0005634(nucleus)	GO:0003674(molecular_function)	*	*	*	sp|Q9LF24|LNG1_ARATH	sp|Q9LF24|LNG1_ARATH Protein LONGIFOLIA 1 OS=Arabidopsis thaliana GN=LNG1 PE=1 SV=1
A02.467.1	CDY65782.1	BnaA03g56260D [Brassica napus]	*	*	*	*	*	*	*	*
A02.472.1	XP_013607338.1	PREDICTED: uncharacterized protein LOC106313947 [Brassica oleracea var. oleracea]	GO:0006284(base-excision repair);GO:0006281(DNA repair)	GO:0005634(nucleus)	GO:0003824(catalytic activity);GO:0008725(DNA-3-methyladenine glycosylase activity)	K01246|tag|http://www.genome.jp/dbget-bin/www_bget?ko:K01246	ko03410(Base excision repair)	*	*	*
A02.472.2	XP_013663792.1	PREDICTED: DNA-3-methyladenine glycosylase 1-like [Brassica napus]	GO:0006284(base-excision repair);GO:0006281(DNA repair)	GO:0005634(nucleus)	GO:0003824(catalytic activity);GO:0008725(DNA-3-methyladenine glycosylase activity)	K01246|tag|http://www.genome.jp/dbget-bin/www_bget?ko:K01246	ko03410(Base excision repair)	*	*	*
A02.477.1	CDX93031.1	BnaA03g37530D [Brassica napus]	*	*	*	K17338|REEP1_2_3_4|http://www.genome.jp/dbget-bin/www_bget?ko:K17338	*	*	sp|Q9LR09|HA22G_ARATH	sp|Q9LR09|HA22G_ARATH Putative HVA22-like protein g OS=Arabidopsis thaliana GN=HVA22G PE=3 SV=2
A02.477.2	CDY68617.1	BnaCnng59790D [Brassica napus]	*	*	*	K17338|REEP1_2_3_4|http://www.genome.jp/dbget-bin/www_bget?ko:K17338	*	*	*	*
A02.480.1	CDY46087.1	BnaA09g42110D [Brassica napus]	GO:0055114(oxidation-reduction process)	*	GO:0004497(monooxygenase activity);GO:0016705(oxidoreductase activity, acting on paired donors, with incorporation or reduction of molecular oxygen);GO:0020037(heme binding);GO:0046872(metal ion binding);GO:0005506(iron ion binding);GO:0016491(oxidoreductase activity)	*	*	*	sp|Q9LHA1|C8D11_ARATH	sp|Q9LHA1|C8D11_ARATH Cytochrome P450 81D11 OS=Arabidopsis thaliana GN=CYP81D11 PE=2 SV=1
A02.484.1	XP_009128158.1	PREDICTED: dehydrin ERD14-like [Brassica rapa]	GO:0006950(response to stress);GO:0009415(response to water)	*	*	*	*	*	sp|P42763|ERD14_ARATH	sp|P42763|ERD14_ARATH Dehydrin ERD14 OS=Arabidopsis thaliana GN=ERD14 PE=1 SV=1
A02.484.2	XP_009128158.1	PREDICTED: dehydrin ERD14-like [Brassica rapa]	GO:0006950(response to stress);GO:0009415(response to water)	*	*	*	*	*	*	*
A02.485.1	XP_013739987.1	PREDICTED: uncharacterized protein LOC106442911 [Brassica napus]	*	*	*	K07466|RFA1, RPA1, rpa|http://www.genome.jp/dbget-bin/www_bget?ko:K07466	ko03030(DNA replication);ko03440(Homologous recombination);ko03430(Mismatch repair);ko03420(Nucleotide excision repair)	*	*	*
A02.492.1	*	*	*	*	*	*	*	*	*	*
A02.493.1	XP_013681548.1	PREDICTED: uncharacterized protein LOC106386216 [Brassica napus]	*	*	*	*	*	*	*	*
A02.507.1	XP_009128268.1	PREDICTED: sulfate transporter 1.2-like isoform X2 [Brassica rapa]	*	*	*	K17470|SULTR1|http://www.genome.jp/dbget-bin/www_bget?ko:K17470	*	KOG0236(P)(Sulfate/bicarbonate/oxalate exchanger SAT-1 and related transporters (SLC26 family))	sp|Q9MAX3|SUT12_ARATH	sp|Q9MAX3|SUT12_ARATH Sulfate transporter 1.2 OS=Arabidopsis thaliana GN=SULTR1;2 PE=1 SV=1
A02.510.1	*	*	*	*	*	*	*	*	*	*
A02.517.1	CDY26889.1	BnaA02g19140D [Brassica napus]	*	*	*	*	*	*	sp|Q8GX02|SPH14_ARATH	sp|Q8GX02|SPH14_ARATH S-protein homolog 14 OS=Arabidopsis thaliana GN=SPH14 PE=2 SV=1
A02.518.1	CDY24346.1	BnaA07g02710D [Brassica napus]	*	*	*	*	*	*	*	*
A02.519.1	CDY22250.1	BnaC02g25540D [Brassica napus]	*	GO:0005576(extracellular region)	*	*	*	*	sp|Q8GX02|SPH14_ARATH	sp|Q8GX02|SPH14_ARATH S-protein homolog 14 OS=Arabidopsis thaliana GN=SPH14 PE=2 SV=1
A02.540.1	CDY37596.1	BnaA02g19740D [Brassica napus]	GO:0006266(DNA ligation);GO:0080111(DNA demethylation);GO:1901969(positive regulation of polynucleotide 3'-phosphatase activity);GO:1901972(positive regulation of DNA-5-methylcytosine glycosylase activity);GO:0006303(double-strand break repair via nonhomologous end joining)	*	GO:0010385(double-stranded methylated DNA binding)	K10803|XRCC1|http://www.genome.jp/dbget-bin/www_bget?ko:K10803	ko03410(Base excision repair)	*	sp|Q24JK4|XRCC1_ARATH	sp|Q24JK4|XRCC1_ARATH DNA-repair protein XRCC1 OS=Arabidopsis thaliana GN=XRCC1 PE=1 SV=1
A02.543.1	XP_013733181.1	PREDICTED: uncharacterized protein LOC106436783 [Brassica napus]	*	GO:0016020(membrane);GO:0016021(integral component of membrane);GO:0005737(cytoplasm)	GO:0003824(catalytic activity);GO:0016787(hydrolase activity)	*	*	*	*	*
A02.545.1	AAD32898.1	putative retroelement pol polyprotein [Arabidopsis thaliana]	*	*	*	*	*	*	sp|P10978|POLX_TOBAC	sp|P10978|POLX_TOBAC Retrovirus-related Pol polyprotein from transposon TNT 1-94 OS=Nicotiana tabacum PE=2 SV=1
A02.559.1	XP_013664848.1	PREDICTED: uncharacterized protein LOC106369263 [Brassica napus]	*	*	*	*	*	*	*	*
A02.562.1	XP_006286822.1	hypothetical protein CARUB_v10003767mg [Capsella rubella]	GO:0006810(transport);GO:0034220(ion transmembrane transport);GO:0009992(cellular water homeostasis);GO:0006833(water transport);GO:0015840(urea transport)	GO:0016021(integral component of membrane);GO:0016020(membrane);GO:0005887(integral component of plasma membrane);GO:0005773(vacuole);GO:0042807(central vacuole);GO:0009705(plant-type vacuole membrane);GO:0005774(vacuolar membrane);GO:0005737(cytoplasm)	GO:0005215(transporter activity);GO:0015250(water channel activity);GO:0015254(glycerol channel activity);GO:0015204(urea transmembrane transporter activity)	K09873|TIP|http://www.genome.jp/dbget-bin/www_bget?ko:K09873	*	KOG0223(G)(Aquaporin (major intrinsic protein family))	sp|O82598|TIP13_ARATH	sp|O82598|TIP13_ARATH Aquaporin TIP1-3 OS=Arabidopsis thaliana GN=TIP1-3 PE=1 SV=1
A02.562.2	XP_010456993.1	PREDICTED: aquaporin TIP1-3-like [Camelina sativa]	GO:0006810(transport);GO:0034220(ion transmembrane transport);GO:0009992(cellular water homeostasis);GO:0006833(water transport);GO:0015840(urea transport)	GO:0016021(integral component of membrane);GO:0016020(membrane);GO:0005887(integral component of plasma membrane);GO:0005773(vacuole);GO:0042807(central vacuole);GO:0009705(plant-type vacuole membrane);GO:0005774(vacuolar membrane);GO:0005737(cytoplasm)	GO:0005215(transporter activity);GO:0015250(water channel activity);GO:0015254(glycerol channel activity);GO:0015204(urea transmembrane transporter activity)	K09873|TIP|http://www.genome.jp/dbget-bin/www_bget?ko:K09873	*	KOG0223(G)(Aquaporin (major intrinsic protein family))	*	*
A02.579.1	CDY42187.1	BnaC03g65080D [Brassica napus]	*	*	*	*	*	*	*	*
A02.581.1	CDY36433.1	BnaC03g67530D [Brassica napus]	*	*	*	K14546|UTP5, WDR43|http://www.genome.jp/dbget-bin/www_bget?ko:K14546	ko03008(Ribosome biogenesis in eukaryotes)	*	*	*
A02.598.1	XP_013658961.1	PREDICTED: protein FAR1-RELATED SEQUENCE 4-like [Brassica napus]	*	*	*	*	*	*	sp|Q6NQJ7|FRS4_ARATH	sp|Q6NQJ7|FRS4_ARATH Protein FAR1-RELATED SEQUENCE 4 OS=Arabidopsis thaliana GN=FRS4 PE=2 SV=2
A02.598.2	XP_013658961.1	PREDICTED: protein FAR1-RELATED SEQUENCE 4-like [Brassica napus]	*	*	*	*	*	*	*	*
A02.598.3	XP_013658961.1	PREDICTED: protein FAR1-RELATED SEQUENCE 4-like [Brassica napus]	*	*	*	*	*	*	*	*
A02.598.4	XP_013658961.1	PREDICTED: protein FAR1-RELATED SEQUENCE 4-like [Brassica napus]	*	*	*	*	*	*	*	*
A02.599.1	XP_013678824.1	PREDICTED: uncharacterized protein LOC106383246 [Brassica napus]	*	*	*	*	*	*	*	*
A02.600.1	XP_013709456.1	PREDICTED: uncharacterized protein LOC106413180 [Brassica napus]	*	*	*	*	*	*	*	*
A02.602.1	CDX80739.1	BnaC08g05730D [Brassica napus]	*	*	*	*	*	*	*	*
A02.603.1	XP_013690565.1	PREDICTED: uncharacterized protein LOC106394544 [Brassica napus]	*	*	*	*	*	*	sp|P0C2F6|RNHX1_ARATH	sp|P0C2F6|RNHX1_ARATH Putative ribonuclease H protein At1g65750 OS=Arabidopsis thaliana GN=At1g65750 PE=3 SV=1
A02.604.1	CDY08699.1	BnaC03g54830D [Brassica napus]	*	*	*	*	*	*	*	*
A02.606.1	XP_013665280.1	PREDICTED: uncharacterized protein LOC106369707 [Brassica napus]	*	*	*	*	*	*	*	*
A02.606.2	CDY39703.1	BnaA04g07320D [Brassica napus]	*	*	*	*	*	*	*	*
A02.608.1	XP_006405490.1	hypothetical protein EUTSA_v10028043mg [Eutrema salsugineum]	*	*	*	K10268|FBXL2_20|http://www.genome.jp/dbget-bin/www_bget?ko:K10268	*	*	*	*
A02.612.1	XP_013690565.1	PREDICTED: uncharacterized protein LOC106394544 [Brassica napus]	*	*	*	*	*	*	sp|P08548|LIN1_NYCCO	sp|P08548|LIN1_NYCCO LINE-1 reverse transcriptase homolog OS=Nycticebus coucang PE=3 SV=1
A02.625.1	XP_013746189.1	PREDICTED: uncharacterized protein LOC106448916 [Brassica napus]	*	*	*	*	*	*	*	*
A02.631.1	CDY12417.1	BnaC08g09060D [Brassica napus]	*	*	GO:0003677(DNA binding);GO:0046983(protein dimerization activity);GO:0003676(nucleic acid binding)	*	*	*	sp|P08770|TRA1_MAIZE	sp|P08770|TRA1_MAIZE Putative AC transposase OS=Zea mays PE=2 SV=2
A02.632.1	CDY26756.1	BnaC09g08830D [Brassica napus]	GO:0055114(oxidation-reduction process)	GO:0016020(membrane);GO:0016021(integral component of membrane)	GO:0016705(oxidoreductase activity, acting on paired donors, with incorporation or reduction of molecular oxygen);GO:0005506(iron ion binding);GO:0016491(oxidoreductase activity);GO:0031418(L-ascorbic acid binding)	K00472|E1.14.11.2|http://www.genome.jp/dbget-bin/www_bget?ko:K00472	ko00330(Arginine and proline metabolism)	*	sp|Q9ZW86|P4H1_ARATH	sp|Q9ZW86|P4H1_ARATH Prolyl 4-hydroxylase 1 OS=Arabidopsis thaliana GN=P4H1 PE=1 SV=1
A02.632.2	CDY24136.1	BnaC03g57410D [Brassica napus]	*	*	*	K00472|E1.14.11.2|http://www.genome.jp/dbget-bin/www_bget?ko:K00472	ko00330(Arginine and proline metabolism)	*	*	*
A02.632.3	CDY26756.1	BnaC09g08830D [Brassica napus]	*	*	*	K00472|E1.14.11.2|http://www.genome.jp/dbget-bin/www_bget?ko:K00472	ko00330(Arginine and proline metabolism)	KOG0205(P)(Plasma membrane H+-transporting ATPase)	*	*
A02.634.1	XP_013673606.1	PREDICTED: uncharacterized protein LOC106377939 [Brassica napus]	*	*	*	*	*	*	sp|Q9H611|PIF1_HUMAN	sp|Q9H611|PIF1_HUMAN ATP-dependent DNA helicase PIF1 OS=Homo sapiens GN=PIF1 PE=1 SV=2
A02.637.1	CDY35635.1	BnaC01g21570D, partial [Brassica napus]	*	*	*	*	*	*	*	*
A02.638.1	XP_013669476.1	PREDICTED: uncharacterized protein LOC106373910 [Brassica napus]	*	*	*	*	*	*	*	*
A02.639.1	BAA97087.1	copia-type pol polyprotein-like [Arabidopsis thaliana]	*	*	*	K06228|FU|http://www.genome.jp/dbget-bin/www_bget?ko:K06228	*	*	sp|P10978|POLX_TOBAC	sp|P10978|POLX_TOBAC Retrovirus-related Pol polyprotein from transposon TNT 1-94 OS=Nicotiana tabacum PE=2 SV=1
A02.644.1	XP_018511976.1	PREDICTED: uncharacterized protein LOC108870789 [Brassica rapa]	*	*	*	*	*	KOG0017(R)(FOG: Transposon-encoded proteins with TYA, reverse transcriptase, integrase domains in various combinations)	sp|Q7LHG5|YI31B_YEAST	sp|Q7LHG5|YI31B_YEAST Transposon Ty3-I Gag-Pol polyprotein OS=Saccharomyces cerevisiae (strain ATCC 204508 / S288c) GN=TY3B-I PE=3 SV=2
A02.648.1	*	*	*	*	*	*	*	*	*	*
A02.652.1	*	*	*	*	*	*	*	*	*	*
A02.654.1	XP_009114436.1	PREDICTED: uncharacterized protein LOC103839701 [Brassica rapa]	*	*	*	K07466|RFA1, RPA1, rpa|http://www.genome.jp/dbget-bin/www_bget?ko:K07466	ko03030(DNA replication);ko03440(Homologous recombination);ko03430(Mismatch repair);ko03420(Nucleotide excision repair)	*	*	*
A02.658.1	XP_009128908.1	PREDICTED: syntaxin-22 [Brassica rapa]	GO:0016192(vesicle-mediated transport);GO:0006886(intracellular protein transport)	GO:0016021(integral component of membrane);GO:0016020(membrane)	GO:0005484(SNAP receptor activity)	K08488|STX7|http://www.genome.jp/dbget-bin/www_bget?ko:K08488	ko04145(Phagosome);ko04130(SNARE interactions in vesicular transport)	KOG0809(U)(SNARE protein TLG2/Syntaxin 16)	sp|P93654|SYP22_ARATH	sp|P93654|SYP22_ARATH Syntaxin-22 OS=Arabidopsis thaliana GN=SYP22 PE=1 SV=1
A02.659.1	XP_009128911.1	PREDICTED: lysine-specific demethylase JMJ706-like isoform X2 [Brassica rapa]	*	*	*	*	*	KOG0958(L)(DNA damage-responsive repressor GIS1/RPH1, jumonji superfamily)	sp|Q336N8|JM706_ORYSJ	sp|Q336N8|JM706_ORYSJ Lysine-specific demethylase JMJ706 OS=Oryza sativa subsp. japonica GN=JMJ706 PE=2 SV=1
A02.659.2	XP_009128911.1	PREDICTED: lysine-specific demethylase JMJ706-like isoform X2 [Brassica rapa]	*	*	*	*	*	KOG0958(L)(DNA damage-responsive repressor GIS1/RPH1, jumonji superfamily)	*	*
A02.659.3	XP_009128909.1	PREDICTED: lysine-specific demethylase JMJ706-like isoform X1 [Brassica rapa]	*	*	*	*	*	KOG0958(L)(DNA damage-responsive repressor GIS1/RPH1, jumonji superfamily)	*	*
A02.663.1	XP_013751253.1	PREDICTED: uncharacterized protein LOC106453562 [Brassica napus]	*	*	*	*	*	*	sp|Q7LHG5|YI31B_YEAST	sp|Q7LHG5|YI31B_YEAST Transposon Ty3-I Gag-Pol polyprotein OS=Saccharomyces cerevisiae (strain ATCC 204508 / S288c) GN=TY3B-I PE=3 SV=2
A02.667.1	*	*	*	*	*	*	*	*	*	*
A02.67.1	XP_009125302.1	PREDICTED: protein DETOXIFICATION 28-like [Brassica rapa]	GO:0006855(drug transmembrane transport);GO:0055085(transmembrane transport)	GO:0016020(membrane);GO:0016021(integral component of membrane)	GO:0015297(antiporter activity);GO:0015238(drug transmembrane transporter activity)	K03327|TC.MATE, SLC47A, norM, mdtK, dinF|http://www.genome.jp/dbget-bin/www_bget?ko:K03327	*	*	sp|Q9FNC1|DTX28_ARATH	sp|Q9FNC1|DTX28_ARATH Protein DETOXIFICATION 28 OS=Arabidopsis thaliana GN=DTX28 PE=3 SV=1
A02.683.1	*	*	*	*	*	*	*	*	*	*
A02.70.1	XP_009125281.1	PREDICTED: probable protein phosphatase 2C 69 [Brassica rapa]	GO:0006470(protein dephosphorylation)	*	GO:0004722(protein serine/threonine phosphatase activity);GO:0004721(phosphoprotein phosphatase activity);GO:0046872(metal ion binding);GO:0003824(catalytic activity);GO:0016787(hydrolase activity);GO:0043169(cation binding)	K17506|PPM1L, PP2CE|http://www.genome.jp/dbget-bin/www_bget?ko:K17506	*	KOG0698(T)(Serine/threonine protein phosphatase)	sp|Q8LAY8|P2C69_ARATH	sp|Q8LAY8|P2C69_ARATH Probable protein phosphatase 2C 69 OS=Arabidopsis thaliana GN=At5g10740 PE=2 SV=1
A02.701.1	XP_013624329.1	PREDICTED: replication protein A 70 kDa DNA-binding subunit C-like [Brassica oleracea var. oleracea]	*	*	*	K07466|RFA1, RPA1, rpa|http://www.genome.jp/dbget-bin/www_bget?ko:K07466	ko03030(DNA replication);ko03440(Homologous recombination);ko03430(Mismatch repair);ko03420(Nucleotide excision repair)	*	*	*
A02.704.1	XP_013690565.1	PREDICTED: uncharacterized protein LOC106394544 [Brassica napus]	*	*	*	*	*	*	sp|P93295|M310_ARATH	sp|P93295|M310_ARATH Uncharacterized mitochondrial protein AtMg00310 OS=Arabidopsis thaliana GN=AtMg00310 PE=4 SV=1
A02.704.2	XP_013690565.1	PREDICTED: uncharacterized protein LOC106394544 [Brassica napus]	*	*	*	*	*	*	*	*
A02.714.1	XP_013633210.1	PREDICTED: uncharacterized protein LOC106338884 [Brassica oleracea var. oleracea]	*	*	*	*	*	*	*	*
A02.716.1	*	*	*	*	*	*	*	*	*	*
A02.716.2	*	*	*	*	*	*	*	*	*	*
A02.730.1	XP_009129062.1	PREDICTED: GDSL esterase/lipase At2g03980-like [Brassica rapa]	*	*	GO:0016788(hydrolase activity, acting on ester bonds)	*	*	*	sp|Q9SIF5|GDL32_ARATH	sp|Q9SIF5|GDL32_ARATH GDSL esterase/lipase At2g03980 OS=Arabidopsis thaliana GN=At2g03980 PE=2 SV=1
A02.733.1	XP_013615850.1	PREDICTED: ultraviolet-B receptor UVR8-like [Brassica oleracea var. oleracea]	*	*	*	*	*	KOG0941(O)(E3 ubiquitin protein ligase)	sp|O95714|HERC2_HUMAN	sp|O95714|HERC2_HUMAN E3 ubiquitin-protein ligase HERC2 OS=Homo sapiens GN=HERC2 PE=1 SV=2
A02.734.1	XP_009129563.2	PREDICTED: LOW QUALITY PROTEIN: cytochrome P450 71B19-like [Brassica rapa]	GO:0055114(oxidation-reduction process);GO:0098542(defense response to other organism);GO:0044550(secondary metabolite biosynthetic process)	GO:0016021(integral component of membrane);GO:0016020(membrane)	GO:0004497(monooxygenase activity);GO:0005506(iron ion binding);GO:0016705(oxidoreductase activity, acting on paired donors, with incorporation or reduction of molecular oxygen);GO:0016491(oxidoreductase activity);GO:0020037(heme binding);GO:0046872(metal ion binding);GO:0016709(oxidoreductase activity, acting on paired donors, with incorporation or reduction of molecular oxygen, NAD(P)H as one d…	K00517|E1.14.-.-|http://www.genome.jp/dbget-bin/www_bget?ko:K00517	ko00945(Stilbenoid, diarylheptanoid and gingerol biosynthesis)	*	sp|Q9LTM4|C71BJ_ARATH	sp|Q9LTM4|C71BJ_ARATH Cytochrome P450 71B19 OS=Arabidopsis thaliana GN=CYP71B19 PE=2 SV=1
A02.741.1	XP_009129491.1	PREDICTED: nodulation receptor kinase-like [Brassica rapa]	GO:0006468(protein phosphorylation)	GO:0016021(integral component of membrane);GO:0016020(membrane);GO:0005886(plasma membrane)	GO:0004672(protein kinase activity);GO:0005524(ATP binding);GO:0004674(protein serine/threonine kinase activity);GO:0016301(kinase activity)	*	*	*	*	*
A02.742.1	XP_018512259.1	PREDICTED: RING finger protein 10 isoform X1 [Brassica rapa]	*	*	GO:0008270(zinc ion binding);GO:0046872(metal ion binding)	*	*	KOG2164(O)(Predicted E3 ubiquitin ligase)	sp|Q32NQ8|RNF10_XENLA	sp|Q32NQ8|RNF10_XENLA RING finger protein 10 OS=Xenopus laevis GN=rnf10 PE=2 SV=1
A02.749.1	CDY34189.1	BnaA02g28510D [Brassica napus]	*	*	*	*	*	*	sp|Q8GX02|SPH14_ARATH	sp|Q8GX02|SPH14_ARATH S-protein homolog 14 OS=Arabidopsis thaliana GN=SPH14 PE=2 SV=1
A02.752.1	AAG50806.1	unknown protein [Arabidopsis thaliana]	*	*	*	*	*	*	sp|P14381|YTX2_XENLA	sp|P14381|YTX2_XENLA Transposon TX1 uncharacterized 149 kDa protein OS=Xenopus laevis PE=4 SV=1
A02.759.1	XP_009129417.1	PREDICTED: uncharacterized protein LOC103854236 [Brassica rapa]	*	*	*	*	*	*	*	*
A02.759.2	XP_009129417.1	PREDICTED: uncharacterized protein LOC103854236 [Brassica rapa]	*	*	*	*	*	*	*	*
A02.76.1	XP_009125801.1	PREDICTED: putative FBD-associated F-box protein At5g56440 [Brassica rapa]	*	*	*	*	*	*	sp|Q9FM87|FBD26_ARATH	sp|Q9FM87|FBD26_ARATH Putative FBD-associated F-box protein At5g56440 OS=Arabidopsis thaliana GN=At5g56440 PE=4 SV=1
A02.765.1	XP_009129387.1	PREDICTED: RNA exonuclease 4-like [Brassica rapa]	*	*	GO:0003676(nucleic acid binding);GO:0046872(metal ion binding)	*	*	KOG2249(L)(3'-5' exonuclease)	sp|Q9GZR2|REXO4_HUMAN	sp|Q9GZR2|REXO4_HUMAN RNA exonuclease 4 OS=Homo sapiens GN=REXO4 PE=1 SV=2
A02.77.1	XP_009125804.1	PREDICTED: F-box/kelch-repeat protein At4g39560-like [Brassica rapa]	*	*	*	*	*	*	sp|Q9SJ04|SKIP6_ARATH	sp|Q9SJ04|SKIP6_ARATH F-box/kelch-repeat protein SKIP6 OS=Arabidopsis thaliana GN=SKIP6 PE=1 SV=1
A02.780.1	CDY68291.1	BnaAnng26770D [Brassica napus]	*	*	*	*	*	*	sp|Q9SND9|Y3028_ARATH	sp|Q9SND9|Y3028_ARATH Uncharacterized acetyltransferase At3g50280 OS=Arabidopsis thaliana GN=At3g50280 PE=3 SV=1
A02.780.2	CDY68290.1	BnaAnng26760D [Brassica napus]	*	*	*	*	*	*	sp|P92555|M1250_ARATH	sp|P92555|M1250_ARATH Uncharacterized mitochondrial protein AtMg01250 OS=Arabidopsis thaliana GN=AtMg01250 PE=4 SV=1
A02.783.1	KYP76810.1	Retrovirus-related Pol polyprotein from transposon TNT 1-94 [Cajanus cajan]	*	*	*	K05658|ABCB1|http://www.genome.jp/dbget-bin/www_bget?ko:K05658	ko02010(ABC transporters)	*	sp|P10978|POLX_TOBAC	sp|P10978|POLX_TOBAC Retrovirus-related Pol polyprotein from transposon TNT 1-94 OS=Nicotiana tabacum PE=2 SV=1
A02.785.1	*	*	*	*	*	*	*	*	*	*
A02.792.1	XP_018508428.1	PREDICTED: putative nuclease HARBI1 [Brassica rapa]	*	*	*	*	*	*	sp|Q9FHE1|GSTT3_ARATH	sp|Q9FHE1|GSTT3_ARATH Glutathione S-transferase T3 OS=Arabidopsis thaliana GN=GSTT3 PE=2 SV=1
A02.794.1	XP_018462595.1	PREDICTED: uncharacterized protein LOC108833683, partial [Raphanus sativus]	*	*	*	*	*	*	*	*
A02.81.1	XP_009125827.1	PREDICTED: clathrin interactor EPSIN 1 [Brassica rapa]	*	*	*	K12471|EPN|http://www.genome.jp/dbget-bin/www_bget?ko:K12471	ko04144(Endocytosis)	KOG2056(F)(Equilibrative nucleoside transporter protein)	sp|Q8VY07|EPN1_ARATH	sp|Q8VY07|EPN1_ARATH Clathrin interactor EPSIN 1 OS=Arabidopsis thaliana GN=EPSIN1 PE=1 SV=1
A02.812.1	XP_009129796.1	PREDICTED: uncharacterized protein LOC103854608 [Brassica rapa]	*	*	*	*	*	*	*	*
A02.817.1	XP_009129817.1	PREDICTED: receptor-like protein kinase ANXUR2 [Brassica rapa]	GO:0006468(protein phosphorylation)	GO:0016020(membrane);GO:0016021(integral component of membrane)	GO:0004672(protein kinase activity);GO:0004674(protein serine/threonine kinase activity);GO:0005524(ATP binding)	*	*	*	sp|Q3E8W4|ANX2_ARATH	sp|Q3E8W4|ANX2_ARATH Receptor-like protein kinase ANXUR2 OS=Arabidopsis thaliana GN=ANX2 PE=2 SV=1
A02.821.1	XP_009129872.1	PREDICTED: acyl-CoA-binding domain-containing protein 5 isoform X2 [Brassica rapa]	GO:0006869(lipid transport);GO:0001666(response to hypoxia);GO:0009416(response to light stimulus)	GO:0005829(cytosol);GO:0005737(cytoplasm)	GO:0000062(fatty-acyl-CoA binding);GO:0008289(lipid binding)	*	*	KOG0379(R)(Kelch repeat-containing proteins)	sp|Q8RWD9|ACBP5_ARATH	sp|Q8RWD9|ACBP5_ARATH Acyl-CoA-binding domain-containing protein 5 OS=Arabidopsis thaliana GN=ACBP5 PE=1 SV=1
A02.828.1	XP_009129923.1	PREDICTED: phosphoglucan, water dikinase, chloroplastic-like [Brassica rapa]	GO:0016310(phosphorylation)	*	GO:0016301(kinase activity);GO:0030246(carbohydrate binding);GO:0003824(catalytic activity);GO:0005524(ATP binding);GO:2001070(starch binding)	K15535|PWD|http://www.genome.jp/dbget-bin/www_bget?ko:K15535	*	*	sp|Q6ZY51|PWD_ARATH	sp|Q6ZY51|PWD_ARATH Phosphoglucan, water dikinase, chloroplastic OS=Arabidopsis thaliana GN=GWD3 PE=1 SV=1
A02.829.1	XP_009129934.1	PREDICTED: glutamate--tRNA ligase, cytoplasmic [Brassica rapa]	GO:0006418(tRNA aminoacylation for protein translation);GO:0006412(translation);GO:0043039(tRNA aminoacylation);GO:0006424(glutamyl-tRNA aminoacylation)	GO:0005737(cytoplasm)	GO:0004812(aminoacyl-tRNA ligase activity);GO:0005524(ATP binding);GO:0016876(ligase activity, forming aminoacyl-tRNA and related compounds);GO:0004818(glutamate-tRNA ligase activity);GO:0000166(nucleotide binding);GO:0016874(ligase activity)	K01885|EARS, gltX|http://www.genome.jp/dbget-bin/www_bget?ko:K01885	ko00970(Aminoacyl-tRNA biosynthesis);ko00860(Porphyrin and chlorophyll metabolism)	KOG1147(J)(Glutamyl-tRNA synthetase)	sp|O82462|SYEC_ARATH	sp|O82462|SYEC_ARATH Glutamate--tRNA ligase, cytoplasmic OS=Arabidopsis thaliana GN=At5g26710 PE=1 SV=1
A02.837.1	CDY05463.1	BnaA02g32280D [Brassica napus]	*	*	*	K03118|tatC|http://www.genome.jp/dbget-bin/www_bget?ko:K03118	ko03060(Protein export)	*	*	*
A02.838.1	*	*	*	*	*	*	*	*	*	*
A02.841.1	XP_013721787.1	PREDICTED: glutamic acid-rich protein-like [Brassica napus]	GO:0030001(metal ion transport)	*	GO:0046872(metal ion binding)	*	*	*	sp|Q9FLU5|HIP9_ARATH	sp|Q9FLU5|HIP9_ARATH Heavy metal-associated isoprenylated plant protein 9 OS=Arabidopsis thaliana GN=HIPP09 PE=2 SV=1
A02.843.1	XP_009130091.1	PREDICTED: S-type anion channel SLAH3-like isoform X2 [Brassica rapa]	*	*	*	*	*	*	sp|Q9FLV9|SLAH3_ARATH	sp|Q9FLV9|SLAH3_ARATH S-type anion channel SLAH3 OS=Arabidopsis thaliana GN=SLAH3 PE=1 SV=1
A02.843.2	XP_009130088.1	PREDICTED: S-type anion channel SLAH3-like isoform X1 [Brassica rapa]	GO:0055085(transmembrane transport);GO:0006873(cellular ion homeostasis)	GO:0016020(membrane);GO:0016021(integral component of membrane)	GO:0008308(voltage-gated anion channel activity)	*	*	*	*	*
A02.85.1	CDX91183.1	BnaC02g04140D [Brassica napus]	*	*	*	*	*	*	*	*
A02.850.1	XP_013632646.1	PREDICTED: uncharacterized protein LOC106338156 [Brassica oleracea var. oleracea]	*	*	*	*	*	KOG3065(U)(SNAP-25 (synaptosome-associated protein) component of SNARE complex)	sp|Q9S7P9|SNP33_ARATH	sp|Q9S7P9|SNP33_ARATH SNAP25 homologous protein SNAP33 OS=Arabidopsis thaliana GN=SNAP33 PE=1 SV=1
A02.850.2	XP_009130157.1	PREDICTED: uncharacterized protein LOC103854943 [Brassica rapa]	*	*	*	*	*	KOG3065(U)(SNAP-25 (synaptosome-associated protein) component of SNARE complex)	*	*
A02.850.3	XP_009130158.1	PREDICTED: SNAP25 homologous protein SNAP33-like [Brassica rapa]	*	*	*	K18211|SNAP25|http://www.genome.jp/dbget-bin/www_bget?ko:K18211	*	*	*	*
A02.864.1	XP_013658942.1	PREDICTED: uncharacterized protein LOC106363807 [Brassica napus]	*	*	*	*	*	*	sp|Q9FIV3|SPH25_ARATH	sp|Q9FIV3|SPH25_ARATH S-protein homolog 25 OS=Arabidopsis thaliana GN=SPH25 PE=2 SV=1
A02.875.1	XP_009130425.1	PREDICTED: proline-rich receptor-like protein kinase PERK13 isoform X1 [Brassica rapa]	GO:0006950(response to stress);GO:0006468(protein phosphorylation)	*	GO:0004672(protein kinase activity);GO:0004674(protein serine/threonine kinase activity);GO:0005524(ATP binding);GO:0000166(nucleotide binding)	*	*	*	*	*
A02.886.1	XP_009130489.1	PREDICTED: protein MADS AFFECTING FLOWERING 5-like [Brassica rapa]	*	*	*	*	*	*	*	*
A02.887.1	XP_009130490.1	PREDICTED: type I inositol polyphosphate 5-phosphatase 5-like [Brassica rapa]	GO:0046856(phosphatidylinositol dephosphorylation)	*	GO:0016787(hydrolase activity)	*	*	KOG0565(U)(Inositol polyphosphate 5-phosphatase and related proteins)	sp|Q66GQ6|IP5P5_ARATH	sp|Q66GQ6|IP5P5_ARATH Type I inositol polyphosphate 5-phosphatase 5 OS=Arabidopsis thaliana GN=IP5P5 PE=2 SV=1
A02.889.1	XP_013678416.1	PREDICTED: polyadenylate-binding protein 2 [Brassica napus]	*	GO:0016607(nuclear speck)	GO:0003676(nucleic acid binding);GO:0000166(nucleotide binding)	K14396|PABPN1, PABP2|http://www.genome.jp/dbget-bin/www_bget?ko:K14396	ko03015(mRNA surveillance pathway)	KOG0108(A)(mRNA cleavage and polyadenylation factor I complex, subunit RNA15)	sp|Q9FJN9|PABN2_ARATH	sp|Q9FJN9|PABN2_ARATH Polyadenylate-binding protein 2 OS=Arabidopsis thaliana GN=PABN2 PE=1 SV=1
A02.892.1	*	*	*	*	*	*	*	*	*	*
A02.895.1	XP_009130564.1	PREDICTED: GDP-mannose 4,6 dehydratase 1 [Brassica rapa]	GO:0019673(GDP-mannose metabolic process)	*	GO:0008446(GDP-mannose 4,6-dehydratase activity)	K01711|gmd, GMDS|http://www.genome.jp/dbget-bin/www_bget?ko:K01711	ko00520(Amino sugar and nucleotide sugar metabolism);ko00051(Fructose and mannose metabolism)	*	sp|Q9SNY3|GMD1_ARATH	sp|Q9SNY3|GMD1_ARATH GDP-mannose 4,6 dehydratase 1 OS=Arabidopsis thaliana GN=GMD1 PE=1 SV=1
A02.897.1	XP_009130570.1	PREDICTED: uncharacterized protein LOC103855352 [Brassica rapa]	*	*	*	*	*	*	*	*
A02.90.1	XP_009125853.1	PREDICTED: calcium-dependent protein kinase 17-like [Brassica rapa]	GO:0006468(protein phosphorylation);GO:0016310(phosphorylation)	*	GO:0004672(protein kinase activity);GO:0004674(protein serine/threonine kinase activity);GO:0005509(calcium ion binding);GO:0005524(ATP binding);GO:0000166(nucleotide binding);GO:0016301(kinase activity)	K13412|CPK|http://www.genome.jp/dbget-bin/www_bget?ko:K13412	ko04626(Plant-pathogen interaction)	*	sp|Q9FMP5|CDPKH_ARATH	sp|Q9FMP5|CDPKH_ARATH Calcium-dependent protein kinase 17 OS=Arabidopsis thaliana GN=CPK17 PE=2 SV=1
A02.910.1	CDY55905.1	BnaAnng13970D [Brassica napus]	GO:0055114(oxidation-reduction process);GO:0046274(lignin catabolic process)	GO:0005576(extracellular region);GO:0048046(apoplast)	GO:0046872(metal ion binding);GO:0005507(copper ion binding);GO:0016491(oxidoreductase activity);GO:0052716(hydroquinone:oxygen oxidoreductase activity)	K05909|E1.10.3.2|http://www.genome.jp/dbget-bin/www_bget?ko:K05909	*	*	sp|Q6ID18|LAC10_ARATH	sp|Q6ID18|LAC10_ARATH Laccase-10 OS=Arabidopsis thaliana GN=LAC10 PE=2 SV=1
A02.919.1	CDY71427.1	BnaAnng37400D [Brassica napus]	*	GO:0016021(integral component of membrane);GO:0016020(membrane)	*	*	*	*	*	*
A02.936.1	XP_009125546.1	PREDICTED: alpha carbonic anhydrase 3 isoform X1 [Brassica rapa]	*	*	*	K01674|cah|http://www.genome.jp/dbget-bin/www_bget?ko:K01674	ko00910(Nitrogen metabolism)	KOG0382(R)(Carbonic anhydrase)	sp|Q9FYE3|ATCA3_ARATH	sp|Q9FYE3|ATCA3_ARATH Alpha carbonic anhydrase 3 OS=Arabidopsis thaliana GN=ACA3 PE=2 SV=1
A02.946.1	*	*	*	*	*	*	*	*	*	*
A02.951.1	XP_009125651.1	PREDICTED: myosin-binding protein 7-like [Brassica rapa]	*	GO:0016020(membrane);GO:0016021(integral component of membrane)	*	*	*	*	sp|Q9FG14|MYOB7_ARATH	sp|Q9FG14|MYOB7_ARATH Myosin-binding protein 7 OS=Arabidopsis thaliana GN=MYOB7 PE=1 SV=1
A02.954.1	*	*	*	*	*	*	*	*	*	*
A02.958.1	*	*	*	*	*	*	*	*	*	*
A02.964.1	CDX77377.1	BnaA07g05150D [Brassica napus]	*	*	*	*	*	*	*	*
A02.97.1	CDX85671.1	BnaA02g01420D [Brassica napus]	*	*	*	*	*	*	sp|F4K2G3|MORC5_ARATH	sp|F4K2G3|MORC5_ARATH Protein MICRORCHIDIA 5 OS=Arabidopsis thaliana GN=MORC5 PE=3 SV=1
A02.980.1	XP_018444098.1	PREDICTED: BTB/POZ domain-containing protein DOT3 [Raphanus sativus]	GO:0010087(phloem or xylem histogenesis);GO:0048367(shoot system development);GO:0010305(leaf vascular tissue pattern formation);GO:0080022(primary root development);GO:0010588(cotyledon vascular tissue pattern formation)	*	*	*	*	*	sp|Q9LFU0|DOT3_ARATH	sp|Q9LFU0|DOT3_ARATH BTB/POZ domain-containing protein DOT3 OS=Arabidopsis thaliana GN=DOT3 PE=2 SV=1
A02.990.1	XP_009125329.1	PREDICTED: inactive TPR repeat-containing thioredoxin TTL3-like [Brassica rapa]	*	*	*	*	*	KOG0376(R)(Serine-threonine phosphatase 2A, catalytic subunit)	sp|Q9SIN1|TTL3_ARATH	sp|Q9SIN1|TTL3_ARATH Inactive TPR repeat-containing thioredoxin TTL3 OS=Arabidopsis thaliana GN=TTL3 PE=1 SV=2
A02.993.1	XP_009125294.1	PREDICTED: uncharacterized protein LOC103850317 [Brassica rapa]	*	*	*	*	*	*	*	*
A02.993.2	XP_009125294.1	PREDICTED: uncharacterized protein LOC103850317 [Brassica rapa]	*	*	*	*	*	*	*	*
A02.993.3	XP_009125294.1	PREDICTED: uncharacterized protein LOC103850317 [Brassica rapa]	*	*	*	*	*	*	*	*
A03.1002.1	*	*	*	*	*	*	*	*	*	*
A03.1010.1	CDY25456.1	BnaC09g39710D [Brassica napus]	*	*	*	*	*	*	sp|P41506|BP4C_BRANA	sp|P41506|BP4C_BRANA Protein BP4C OS=Brassica napus GN=BP4C PE=2 SV=1
A03.1010.2	CDY25456.1	BnaC09g39710D [Brassica napus]	*	*	*	*	*	*	*	*
A03.1011.1	CDY25456.1	BnaC09g39710D [Brassica napus]	*	*	*	*	*	*	sp|P41506|BP4C_BRANA	sp|P41506|BP4C_BRANA Protein BP4C OS=Brassica napus GN=BP4C PE=2 SV=1
A03.102.1	XP_009131081.1	PREDICTED: LOW QUALITY PROTEIN: PAX3- and PAX7-binding protein 1-like [Brassica rapa]	GO:0006355(regulation of transcription, DNA-templated)	GO:0005634(nucleus)	GO:0003677(DNA binding);GO:0003700(transcription factor activity, sequence-specific DNA binding);GO:0000166(nucleotide binding);GO:0008270(zinc ion binding)	K13211|GCFC|http://www.genome.jp/dbget-bin/www_bget?ko:K13211	*	*	sp|Q9FNN3|ILP1_ARATH	sp|Q9FNN3|ILP1_ARATH Transcriptional repressor ILP1 OS=Arabidopsis thaliana GN=ILP1 PE=1 SV=1
A03.103.1	XP_009131082.1	PREDICTED: WD repeat-containing protein 26-like [Brassica rapa]	*	*	*	*	*	KOG0293(S)(WD40 repeat-containing protein)	sp|Q5SP67|WDR26_DANRE	sp|Q5SP67|WDR26_DANRE WD repeat-containing protein 26 OS=Danio rerio GN=wdr26 PE=1 SV=1
A03.103.2	XP_009131082.1	PREDICTED: WD repeat-containing protein 26-like [Brassica rapa]	*	*	*	*	*	KOG0266(R)(WD40 repeat-containing protein)	*	*
A03.103.3	XP_009131082.1	PREDICTED: WD repeat-containing protein 26-like [Brassica rapa]	*	*	*	*	*	KOG0266(R)(WD40 repeat-containing protein)	*	*
A03.103.4	XP_009131082.1	PREDICTED: WD repeat-containing protein 26-like [Brassica rapa]	*	*	*	*	*	KOG0266(R)(WD40 repeat-containing protein)	*	*
A03.103.5	XP_009131082.1	PREDICTED: WD repeat-containing protein 26-like [Brassica rapa]	*	*	*	*	*	KOG0266(R)(WD40 repeat-containing protein)	*	*
A03.103.6	XP_009131082.1	PREDICTED: WD repeat-containing protein 26-like [Brassica rapa]	*	*	*	*	*	KOG0266(R)(WD40 repeat-containing protein)	*	*
A03.103.7	XP_009131082.1	PREDICTED: WD repeat-containing protein 26-like [Brassica rapa]	*	*	*	*	*	KOG0266(R)(WD40 repeat-containing protein)	sp|Q9UT85|YIPC_SCHPO	sp|Q9UT85|YIPC_SCHPO Uncharacterized WD repeat-containing protein C343.04c OS=Schizosaccharomyces pombe (strain 972 / ATCC 24843) GN=SPAC343.04c PE=4 SV=1
A03.103.8	XP_009131082.1	PREDICTED: WD repeat-containing protein 26-like [Brassica rapa]	*	*	*	*	*	KOG0266(R)(WD40 repeat-containing protein)	*	*
A03.1035.1	XP_009136487.1	PREDICTED: probable isoaspartyl peptidase/L-asparaginase 3 [Brassica rapa]	*	*	GO:0016787(hydrolase activity)	K01444|AGA, aspG|http://www.genome.jp/dbget-bin/www_bget?ko:K01444	ko00511(Other glycan degradation)	*	sp|Q56W64|ASPG3_ARATH	sp|Q56W64|ASPG3_ARATH Probable isoaspartyl peptidase/L-asparaginase 3 OS=Arabidopsis thaliana GN=At5g61540 PE=2 SV=1
A03.1039.1	XP_009136510.1	PREDICTED: ABC transporter A family member 11 [Brassica rapa]	*	*	*	*	*	KOG0059(IR)(Lipid exporter ABCA1 and related proteins, ABC superfamily)	sp|Q9FKF2|AB11A_ARATH	sp|Q9FKF2|AB11A_ARATH ABC transporter A family member 11 OS=Arabidopsis thaliana GN=ABCA11 PE=3 SV=1
A03.1048.1	XP_009136580.1	PREDICTED: uncharacterized protein LOC103860685 [Brassica rapa]	*	*	*	*	*	*	*	*
A03.1067.1	XP_009136679.1	PREDICTED: protein YLS9-like [Brassica rapa]	*	GO:0016020(membrane);GO:0016021(integral component of membrane)	*	*	*	*	sp|Q9SJ52|NHL10_ARATH	sp|Q9SJ52|NHL10_ARATH NDR1/HIN1-like protein 10 OS=Arabidopsis thaliana GN=NHL10 PE=2 SV=1
A03.1077.1	CDY71781.1	BnaCnng74440D [Brassica napus]	*	*	*	*	*	*	*	*
A03.1083.1	*	*	*	*	*	*	*	*	*	*
A03.1083.2	*	*	*	*	*	*	*	*	*	*
A03.1091.1	XP_013654323.1	PREDICTED: zinc finger BED domain-containing protein RICESLEEPER 2-like [Brassica napus]	*	*	*	*	*	*	sp|P08770|TRA1_MAIZE	sp|P08770|TRA1_MAIZE Putative AC transposase OS=Zea mays PE=2 SV=2
A03.1091.2	XP_013654323.1	PREDICTED: zinc finger BED domain-containing protein RICESLEEPER 2-like [Brassica napus]	*	*	*	*	*	*	*	*
A03.1093.1	XP_009136802.1	PREDICTED: heat shock 70 kDa protein 17-like [Brassica rapa]	*	*	GO:0005524(ATP binding);GO:0000166(nucleotide binding)	K09486|HYOU1|http://www.genome.jp/dbget-bin/www_bget?ko:K09486	ko04141(Protein processing in endoplasmic reticulum)	KOG0100(O)(Molecular chaperones GRP78/BiP/KAR2, HSP70 superfamily)	sp|F4JMJ1|HSP7R_ARATH	sp|F4JMJ1|HSP7R_ARATH Heat shock 70 kDa protein 17 OS=Arabidopsis thaliana GN=HSP70-17 PE=2 SV=1
A03.1095.1	XP_018509039.1	PREDICTED: F-box protein At1g47340-like [Brassica rapa]	*	*	*	*	*	*	*	*
A03.1111.1	*	*	*	*	*	*	*	*	*	*
A03.1111.2	*	*	*	*	*	*	*	*	*	*
A03.1111.3	*	*	*	*	*	*	*	*	*	*
A03.1111.4	*	*	*	*	*	*	*	*	*	*
A03.1124.1	XP_009136930.1	PREDICTED: uncharacterized protein LOC103860991 [Brassica rapa]	*	GO:0016020(membrane);GO:0016021(integral component of membrane)	*	*	*	*	*	*
A03.1149.1	XP_013697352.1	PREDICTED: DNA-directed RNA polymerase II subunit 2-like [Brassica napus]	GO:0006351(transcription, DNA-templated)	*	GO:0003899(DNA-directed 5'-3' RNA polymerase activity);GO:0003677(DNA binding);GO:0016740(transferase activity);GO:0032549(ribonucleoside binding);GO:0016779(nucleotidyltransferase activity)	K03010|RPB2, POLR2B|http://www.genome.jp/dbget-bin/www_bget?ko:K03010	ko03020(RNA polymerase);ko00230(Purine metabolism);ko00240(Pyrimidine metabolism)	KOG0214(K)(RNA polymerase II, second largest subunit)	sp|P38420|NRPB2_ARATH	sp|P38420|NRPB2_ARATH DNA-directed RNA polymerase II subunit 2 OS=Arabidopsis thaliana GN=NRPB2 PE=1 SV=2
A03.1149.2	XP_018483839.1	PREDICTED: DNA-directed RNA polymerase II subunit 2-like [Raphanus sativus]	GO:0006351(transcription, DNA-templated)	*	GO:0003899(DNA-directed 5'-3' RNA polymerase activity);GO:0003677(DNA binding);GO:0016740(transferase activity);GO:0032549(ribonucleoside binding);GO:0016779(nucleotidyltransferase activity)	K03010|RPB2, POLR2B|http://www.genome.jp/dbget-bin/www_bget?ko:K03010	ko03020(RNA polymerase);ko00230(Purine metabolism);ko00240(Pyrimidine metabolism)	KOG0214(K)(RNA polymerase II, second largest subunit)	*	*
A03.1149.3	XP_013697352.1	PREDICTED: DNA-directed RNA polymerase II subunit 2-like [Brassica napus]	GO:0006351(transcription, DNA-templated)	*	GO:0003899(DNA-directed 5'-3' RNA polymerase activity);GO:0003677(DNA binding);GO:0016740(transferase activity);GO:0032549(ribonucleoside binding);GO:0016779(nucleotidyltransferase activity)	K03010|RPB2, POLR2B|http://www.genome.jp/dbget-bin/www_bget?ko:K03010	ko03020(RNA polymerase);ko00230(Purine metabolism);ko00240(Pyrimidine metabolism)	KOG0214(K)(RNA polymerase II, second largest subunit)	*	*
A03.1155.1	XP_009137237.1	PREDICTED: F-box protein At1g69090-like [Brassica rapa]	*	*	*	*	*	*	sp|Q9LQB0|FB80_ARATH	sp|Q9LQB0|FB80_ARATH F-box protein At1g69090 OS=Arabidopsis thaliana GN=At1g69090 PE=4 SV=2
A03.1158.1	XP_009137241.1	PREDICTED: F-box protein At1g69090-like [Brassica rapa]	*	*	*	*	*	*	sp|Q9LQB0|FB80_ARATH	sp|Q9LQB0|FB80_ARATH F-box protein At1g69090 OS=Arabidopsis thaliana GN=At1g69090 PE=4 SV=2
A03.1158.2	XP_009137241.1	PREDICTED: F-box protein At1g69090-like [Brassica rapa]	GO:0008150(biological_process)	GO:0009507(chloroplast)	GO:0003674(molecular_function)	*	*	*	*	*
A03.1165.1	XP_009137258.1	PREDICTED: formin-like protein 4 [Brassica rapa]	*	*	GO:0003677(DNA binding)	K15223|UAF30, SPP27|http://www.genome.jp/dbget-bin/www_bget?ko:K15223	*	*	*	*
A03.1177.1	XP_018512624.1	PREDICTED: uncharacterized protein LOC103861350 [Brassica rapa]	*	GO:0016021(integral component of membrane);GO:0016020(membrane)	GO:0016787(hydrolase activity)	*	*	*	*	*
A03.1180.1	AAG52949.1	gag/pol polyprotein [Arabidopsis thaliana]	*	GO:0000228(nuclear chromosome);GO:0005634(nucleus)	GO:0003676(nucleic acid binding);GO:0008270(zinc ion binding)	*	*	*	*	*
A03.1184.1	XP_013690565.1	PREDICTED: uncharacterized protein LOC106394544 [Brassica napus]	*	*	*	*	*	*	*	*
A03.1185.1	XP_013690565.1	PREDICTED: uncharacterized protein LOC106394544 [Brassica napus]	*	*	*	*	*	*	sp|P0C2F6|RNHX1_ARATH	sp|P0C2F6|RNHX1_ARATH Putative ribonuclease H protein At1g65750 OS=Arabidopsis thaliana GN=At1g65750 PE=3 SV=1
A03.1186.1	AAD19784.1	putative retroelement pol polyprotein [Arabidopsis thaliana]	*	*	*	*	*	*	sp|P04146|COPIA_DROME	sp|P04146|COPIA_DROME Copia protein OS=Drosophila melanogaster GN=GIP PE=1 SV=3
A03.1205.1	XP_009137487.1	PREDICTED: membrane-anchored ubiquitin-fold protein 3-like [Brassica rapa]	*	GO:0005886(plasma membrane);GO:0016020(membrane)	GO:0003674(molecular_function)	*	*	*	sp|Q9SW27|MUB3_ARATH	sp|Q9SW27|MUB3_ARATH Membrane-anchored ubiquitin-fold protein 3 OS=Arabidopsis thaliana GN=MUB3 PE=1 SV=1
A03.1206.1	XP_009137504.1	PREDICTED: uncharacterized protein LOC103861537 [Brassica rapa]	*	*	*	*	*	*	*	*
A03.1209.1	CDY08978.1	BnaC01g31130D [Brassica napus]	*	*	*	K07466|RFA1, RPA1, rpa|http://www.genome.jp/dbget-bin/www_bget?ko:K07466	ko03030(DNA replication);ko03440(Homologous recombination);ko03430(Mismatch repair);ko03420(Nucleotide excision repair)	*	*	*
A03.1209.2	CDY08978.1	BnaC01g31130D [Brassica napus]	*	*	*	*	*	*	*	*
A03.1213.1	XP_018508428.1	PREDICTED: putative nuclease HARBI1 [Brassica rapa]	*	*	*	*	*	*	*	*
A03.122.1	*	*	*	*	*	*	*	*	*	*
A03.1222.1	XP_009137571.1	PREDICTED: peroxidase 44-like [Brassica rapa]	GO:0042744(hydrogen peroxide catabolic process);GO:0006979(response to oxidative stress);GO:0055114(oxidation-reduction process)	GO:0005576(extracellular region)	GO:0016491(oxidoreductase activity);GO:0004601(peroxidase activity);GO:0020037(heme binding);GO:0046872(metal ion binding)	K00430|E1.11.1.7|http://www.genome.jp/dbget-bin/www_bget?ko:K00430	ko00940(Phenylpropanoid biosynthesis)	*	sp|Q93V93|PER44_ARATH	sp|Q93V93|PER44_ARATH Peroxidase 44 OS=Arabidopsis thaliana GN=PER44 PE=2 SV=1
A03.1225.1	XP_009124813.1	PREDICTED: inositol oxygenase 4 [Brassica rapa]	GO:0019310(inositol catabolic process);GO:0055114(oxidation-reduction process)	GO:0005737(cytoplasm)	GO:0005506(iron ion binding);GO:0050113(inositol oxygenase activity)	K00469|MIOX|http://www.genome.jp/dbget-bin/www_bget?ko:K00469	ko00053(Ascorbate and aldarate metabolism);ko00562(Inositol phosphate metabolism)	*	sp|Q8H1S0|MIOX4_ARATH	sp|Q8H1S0|MIOX4_ARATH Inositol oxygenase 4 OS=Arabidopsis thaliana GN=MIOX4 PE=2 SV=1
A03.1232.1	CDX89308.1	BnaA01g15850D [Brassica napus]	GO:0015991(ATP hydrolysis coupled proton transport)	GO:0016020(membrane);GO:0016021(integral component of membrane);GO:0033179(proton-transporting V-type ATPase, V0 domain)	GO:0015078(hydrogen ion transmembrane transporter activity)	K02153|ATPeV0E, ATP6H|http://www.genome.jp/dbget-bin/www_bget?ko:K02153	ko04145(Phagosome);ko00190(Oxidative phosphorylation)	*	sp|Q9SZ13|VA0E2_ARATH	sp|Q9SZ13|VA0E2_ARATH V-type proton ATPase subunit e2 OS=Arabidopsis thaliana GN=VHA-e2 PE=3 SV=1
A03.1232.2	XP_009137612.1	PREDICTED: V-type proton ATPase subunit e2 [Brassica rapa]	GO:0015991(ATP hydrolysis coupled proton transport)	GO:0016020(membrane);GO:0016021(integral component of membrane);GO:0033179(proton-transporting V-type ATPase, V0 domain)	GO:0015078(hydrogen ion transmembrane transporter activity)	K02153|ATPeV0E, ATP6H|http://www.genome.jp/dbget-bin/www_bget?ko:K02153	ko04145(Phagosome);ko00190(Oxidative phosphorylation)	*	*	*
A03.1241.1	XP_009137651.1	PREDICTED: zinc finger protein CONSTANS-LIKE 4-like [Brassica rapa]	*	GO:0005622(intracellular)	GO:0008270(zinc ion binding)	*	*	*	sp|Q9LRM4|MIP1B_ARATH	sp|Q9LRM4|MIP1B_ARATH B-box domain protein 31 OS=Arabidopsis thaliana GN=MIP1B PE=2 SV=1
A03.1248.1	XP_009137666.1	PREDICTED: proton pump-interactor 1-like [Brassica rapa]	GO:0010155(regulation of proton transport)	GO:0005886(plasma membrane);GO:0016021(integral component of membrane);GO:0016020(membrane);GO:0005783(endoplasmic reticulum)	*	*	*	*	sp|O23144|PPI1_ARATH	sp|O23144|PPI1_ARATH Proton pump-interactor 1 OS=Arabidopsis thaliana GN=PPI1 PE=1 SV=2
A03.1256.1	*	*	*	*	*	*	*	*	*	*
A03.1258.1	XP_013741601.1	PREDICTED: tetraspanin-7-like [Brassica napus]	*	GO:0016020(membrane);GO:0016021(integral component of membrane)	*	*	*	*	sp|Q9SUD4|TET7_ARATH	sp|Q9SUD4|TET7_ARATH Tetraspanin-7 OS=Arabidopsis thaliana GN=TET7 PE=2 SV=1
A03.1268.1	*	*	*	*	*	*	*	*	*	*
A03.1272.1	XP_009137861.1	PREDICTED: spermidine coumaroyl-CoA acyltransferase-like [Brassica rapa]	*	*	GO:0016747(transferase activity, transferring acyl groups other than amino-acyl groups)	K20240|SCT|http://www.genome.jp/dbget-bin/www_bget?ko:K20240	*	*	sp|Q8GYW8|SCT_ARATH	sp|Q8GYW8|SCT_ARATH Spermidine coumaroyl-CoA acyltransferase OS=Arabidopsis thaliana GN=SCT PE=1 SV=1
A03.1287.1	XP_009137943.1	PREDICTED: signal recognition particle receptor subunit alpha-like [Brassica rapa]	GO:0006810(transport);GO:0006614(SRP-dependent cotranslational protein targeting to membrane);GO:0006886(intracellular protein transport);GO:0006605(protein targeting)	GO:0005785(signal recognition particle receptor complex);GO:0005783(endoplasmic reticulum);GO:0005786(signal recognition particle, endoplasmic reticulum targeting)	GO:0003924(GTPase activity);GO:0005047(signal recognition particle binding);GO:0005525(GTP binding)	K13431|SRPR|http://www.genome.jp/dbget-bin/www_bget?ko:K13431	ko03060(Protein export)	KOG0780(U)(Signal recognition particle, subunit Srp54)	sp|Q54ZR7|SRPRA_DICDI	sp|Q54ZR7|SRPRA_DICDI Signal recognition particle receptor subunit alpha OS=Dictyostelium discoideum GN=srpra PE=3 SV=1
A03.1287.2	XP_009137943.1	PREDICTED: signal recognition particle receptor subunit alpha-like [Brassica rapa]	GO:0006810(transport);GO:0006614(SRP-dependent cotranslational protein targeting to membrane);GO:0006886(intracellular protein transport);GO:0006605(protein targeting)	GO:0005785(signal recognition particle receptor complex);GO:0005783(endoplasmic reticulum);GO:0005786(signal recognition particle, endoplasmic reticulum targeting)	GO:0003924(GTPase activity);GO:0005047(signal recognition particle binding);GO:0005525(GTP binding)	K13431|SRPR|http://www.genome.jp/dbget-bin/www_bget?ko:K13431	ko03060(Protein export)	KOG0780(U)(Signal recognition particle, subunit Srp54)	*	*
A03.1287.3	XP_009137943.1	PREDICTED: signal recognition particle receptor subunit alpha-like [Brassica rapa]	GO:0006810(transport);GO:0006614(SRP-dependent cotranslational protein targeting to membrane);GO:0006886(intracellular protein transport);GO:0006605(protein targeting)	GO:0005785(signal recognition particle receptor complex);GO:0005783(endoplasmic reticulum);GO:0005786(signal recognition particle, endoplasmic reticulum targeting)	GO:0003924(GTPase activity);GO:0005047(signal recognition particle binding);GO:0005525(GTP binding)	K13431|SRPR|http://www.genome.jp/dbget-bin/www_bget?ko:K13431	ko03060(Protein export)	KOG0780(U)(Signal recognition particle, subunit Srp54)	sp|Q9U5L1|SRPRA_DROME	sp|Q9U5L1|SRPRA_DROME Signal recognition particle receptor subunit alpha homolog OS=Drosophila melanogaster GN=Gtp-bp PE=1 SV=2
A03.1303.1	CDY13461.1	BnaA03g51790D [Brassica napus]	*	*	*	*	*	*	*	*
A03.1311.1	NP_195014.1	homeobox-leucine zipper protein ATHB-8 [Arabidopsis thaliana]	GO:0010014(meristem initiation);GO:0045597(positive regulation of cell differentiation);GO:0010067(procambium histogenesis);GO:0008284(positive regulation of cell proliferation);GO:0010072(primary shoot apical meristem specification);GO:0009733(response to auxin);GO:0006351(transcription, DNA-templated);GO:0030154(cell differentiation);GO:0006355(regulation of transcription, DNA-templated);GO:001…	GO:0005634(nucleus)	GO:0003677(DNA binding);GO:0003700(transcription factor activity, sequence-specific DNA binding);GO:0008289(lipid binding)	K09338|HD-ZIP|http://www.genome.jp/dbget-bin/www_bget?ko:K09338	*	*	sp|Q39123|ATHB8_ARATH	sp|Q39123|ATHB8_ARATH Homeobox-leucine zipper protein ATHB-8 OS=Arabidopsis thaliana GN=ATHB-8 PE=1 SV=1
A03.1314.1	CDY53425.1	BnaC01g42750D [Brassica napus]	*	*	*	*	*	*	*	*
A03.1317.1	XP_009138175.1	PREDICTED: putative pectinesterase/pectinesterase inhibitor 45 [Brassica rapa]	GO:0045490(pectin catabolic process);GO:0042545(cell wall modification)	GO:0016020(membrane);GO:0005618(cell wall);GO:0016021(integral component of membrane)	GO:0030599(pectinesterase activity);GO:0004857(enzyme inhibitor activity);GO:0016787(hydrolase activity);GO:0045330(aspartyl esterase activity)	*	*	*	sp|Q9SMY6|PME45_ARATH	sp|Q9SMY6|PME45_ARATH Putative pectinesterase/pectinesterase inhibitor 45 OS=Arabidopsis thaliana GN=PME45 PE=2 SV=1
A03.1317.2	XP_009138175.1	PREDICTED: putative pectinesterase/pectinesterase inhibitor 45 [Brassica rapa]	GO:0045490(pectin catabolic process);GO:0042545(cell wall modification)	GO:0016020(membrane);GO:0005618(cell wall);GO:0016021(integral component of membrane);GO:0071944(cell periphery);GO:0009505(plant-type cell wall)	GO:0030599(pectinesterase activity);GO:0004857(enzyme inhibitor activity);GO:0016787(hydrolase activity);GO:0045330(aspartyl esterase activity);GO:0046910(pectinesterase inhibitor activity)	*	*	*	*	*
A03.1317.3	XP_009138175.1	PREDICTED: putative pectinesterase/pectinesterase inhibitor 45 [Brassica rapa]	GO:0045490(pectin catabolic process);GO:0042545(cell wall modification)	GO:0016020(membrane);GO:0005618(cell wall);GO:0016021(integral component of membrane)	GO:0030599(pectinesterase activity);GO:0004857(enzyme inhibitor activity);GO:0016787(hydrolase activity);GO:0045330(aspartyl esterase activity)	*	*	*	*	*
A03.1319.1	XP_009138230.1	PREDICTED: protein WEAK CHLOROPLAST MOVEMENT UNDER BLUE LIGHT-like 1 [Brassica rapa]	*	*	*	*	*	*	sp|Q9SZB6|WEL1_ARATH	sp|Q9SZB6|WEL1_ARATH Protein WEAK CHLOROPLAST MOVEMENT UNDER BLUE LIGHT-like 1 OS=Arabidopsis thaliana GN=WEL1 PE=2 SV=1
A03.1321.1	ABK91880.1	omega-3 fatty acid desaturase [Descurainia sophia]	GO:0006629(lipid metabolic process);GO:0055114(oxidation-reduction process)	GO:0016021(integral component of membrane);GO:0016020(membrane)	GO:0016717(oxidoreductase activity, acting on paired donors, with oxidation of a pair of donors resulting in the reduction of molecular oxygen to two molecules of water)	K10257|FAD3, FAD7, FAD8, desB|http://www.genome.jp/dbget-bin/www_bget?ko:K10257	*	*	sp|P48618|FAD3C_BRANA	sp|P48618|FAD3C_BRANA Omega-3 fatty acid desaturase, chloroplastic (Fragment) OS=Brassica napus GN=FAD7 PE=2 SV=1
A03.133.1	*	*	*	*	*	*	*	*	*	*
A03.1341.1	XP_013643258.1	PREDICTED: plant intracellular Ras-group-related LRR protein 4 [Brassica napus]	*	*	*	*	*	KOG0619(R)(FOG: Leucine rich repeat)	sp|Q9SVW8|PIRL4_ARATH	sp|Q9SVW8|PIRL4_ARATH Plant intracellular Ras-group-related LRR protein 4 OS=Arabidopsis thaliana GN=PIRL4 PE=1 SV=1
A03.1342.1	BAA97087.1	copia-type pol polyprotein-like [Arabidopsis thaliana]	*	*	*	K06228|FU|http://www.genome.jp/dbget-bin/www_bget?ko:K06228	*	*	sp|P10978|POLX_TOBAC	sp|P10978|POLX_TOBAC Retrovirus-related Pol polyprotein from transposon TNT 1-94 OS=Nicotiana tabacum PE=2 SV=1
A03.1349.1	XP_009138413.1	PREDICTED: probable serine protease EDA2 [Brassica rapa]	GO:0006508(proteolysis)	*	GO:0008236(serine-type peptidase activity)	*	*	KOG2183(OR)(Prolylcarboxypeptidase (angiotensinase C))	sp|Q1PF50|EDA2_ARATH	sp|Q1PF50|EDA2_ARATH Probable serine protease EDA2 OS=Arabidopsis thaliana GN=EDA2 PE=2 SV=2
A03.1356.1	*	*	*	*	*	*	*	*	*	*
A03.1356.2	*	*	*	*	*	*	*	*	*	*
A03.1356.3	*	*	*	*	*	*	*	*	*	*
A03.1356.4	*	*	*	*	*	*	*	*	*	*
A03.1374.1	*	*	*	*	*	*	*	*	*	*
A03.1375.1	XP_013645499.1	PREDICTED: uncharacterized protein LOC106350113 [Brassica napus]	*	*	*	*	*	*	sp|P14381|YTX2_XENLA	sp|P14381|YTX2_XENLA Transposon TX1 uncharacterized 149 kDa protein OS=Xenopus laevis PE=4 SV=1
A03.1376.1	CDY36112.1	BnaA08g19360D [Brassica napus]	*	*	*	*	*	*	*	*
A03.1377.1	*	*	*	*	*	*	*	*	*	*
A03.1388.1	XP_009101917.1	PREDICTED: kinesin-like protein KIN-7F [Brassica rapa]	GO:0007018(microtubule-based movement)	GO:0005874(microtubule)	GO:0008017(microtubule binding);GO:0005524(ATP binding);GO:0000166(nucleotide binding);GO:0003777(microtubule motor activity)	K11498|CENPE|http://www.genome.jp/dbget-bin/www_bget?ko:K11498	*	*	sp|F4JUI9|KN7F_ARATH	sp|F4JUI9|KN7F_ARATH Kinesin-like protein KIN-7F OS=Arabidopsis thaliana GN=KIN7F PE=2 SV=1
A03.1388.2	XP_009101917.1	PREDICTED: kinesin-like protein KIN-7F [Brassica rapa]	*	*	*	K11498|CENPE|http://www.genome.jp/dbget-bin/www_bget?ko:K11498	*	*	*	*
A03.1388.3	CDY22403.1	BnaA06g37250D [Brassica napus]	*	*	*	K11498|CENPE|http://www.genome.jp/dbget-bin/www_bget?ko:K11498	*	*	*	*
A03.1390.1	XP_009120064.1	PREDICTED: uncharacterized protein LOC103844987 [Brassica rapa]	*	*	*	*	*	*	*	*
A03.1393.1	CDY08699.1	BnaC03g54830D [Brassica napus]	*	*	*	*	*	*	*	*
A03.1396.1	*	*	*	*	*	*	*	*	*	*
A03.1399.1	XP_013690565.1	PREDICTED: uncharacterized protein LOC106394544 [Brassica napus]	*	*	*	*	*	*	sp|P0C2F6|RNHX1_ARATH	sp|P0C2F6|RNHX1_ARATH Putative ribonuclease H protein At1g65750 OS=Arabidopsis thaliana GN=At1g65750 PE=3 SV=1
A03.1399.2	XP_013690565.1	PREDICTED: uncharacterized protein LOC106394544 [Brassica napus]	*	*	*	*	*	*	*	*
A03.1402.1	CDY68498.1	BnaAnng27470D [Brassica napus]	*	*	*	*	*	*	*	*
A03.1404.1	CDY08699.1	BnaC03g54830D [Brassica napus]	*	*	*	*	*	*	*	*
A03.1405.1	XP_013690565.1	PREDICTED: uncharacterized protein LOC106394544 [Brassica napus]	*	*	*	*	*	*	*	*
A03.1408.1	CDY25005.1	BnaC02g40030D [Brassica napus]	*	*	*	*	*	*	*	*
A03.1411.1	CDY37755.1	BnaA10g05660D [Brassica napus]	*	*	*	*	*	*	*	*
A03.1413.1	XP_009130647.1	PREDICTED: L-type lectin-domain containing receptor kinase VI.2 [Brassica rapa]	GO:0016310(phosphorylation);GO:0009738(abscisic acid-activated signaling pathway);GO:0052033(pathogen-associated molecular pattern dependent induction by symbiont of host innate immune response);GO:0006468(protein phosphorylation);GO:0009737(response to abscisic acid);GO:0042742(defense response to bacterium);GO:0009845(seed germination)	GO:0005886(plasma membrane);GO:0016021(integral component of membrane);GO:0016020(membrane)	GO:0004672(protein kinase activity);GO:0005524(ATP binding);GO:0004674(protein serine/threonine kinase activity);GO:0016301(kinase activity);GO:0016740(transferase activity);GO:0030246(carbohydrate binding);GO:0000166(nucleotide binding);GO:0005515(protein binding)	*	*	*	sp|Q9M021|LRK62_ARATH	sp|Q9M021|LRK62_ARATH L-type lectin-domain containing receptor kinase VI.2 OS=Arabidopsis thaliana GN=LECRK62 PE=2 SV=1
A03.143.1	XP_018513190.1	PREDICTED: DDT domain-containing protein PTM-like isoform X1 [Brassica rapa]	GO:0035556(intracellular signal transduction)	*	GO:0003677(DNA binding);GO:0008270(zinc ion binding);GO:0046872(metal ion binding)	*	*	KOG4299(R)(PHD Zn-finger protein)	sp|F4JYC8|PTM_ARATH	sp|F4JYC8|PTM_ARATH DDT domain-containing protein PTM OS=Arabidopsis thaliana GN=PTM PE=1 SV=1
A03.1434.1	XP_009150813.1	PREDICTED: B3 domain-containing protein REM9-like [Brassica rapa]	*	*	*	*	*	*	sp|O81778|REM9_ARATH	sp|O81778|REM9_ARATH B3 domain-containing protein REM9 OS=Arabidopsis thaliana GN=REM9 PE=2 SV=1
A03.1439.1	XP_009130755.1	PREDICTED: FAD synthase-like [Brassica rapa]	GO:0008152(metabolic process)	*	GO:0003824(catalytic activity)	*	*	*	sp|O74841|FAD1_SCHPO	sp|O74841|FAD1_SCHPO Probable FAD synthase OS=Schizosaccharomyces pombe (strain 972 / ATCC 24843) GN=SPCC1235.04c PE=3 SV=1
A03.144.1	XP_009131281.1	PREDICTED: THUMP domain-containing protein 1-like [Brassica rapa]	*	*	GO:0003723(RNA binding)	K06963|TAN1, THUMPD1|http://www.genome.jp/dbget-bin/www_bget?ko:K06963	*	*	sp|Q99J36|THUM1_MOUSE	sp|Q99J36|THUM1_MOUSE THUMP domain-containing protein 1 OS=Mus musculus GN=Thumpd1 PE=1 SV=1
A03.1441.1	JAU79833.1	hypothetical protein MP_TR7527_c0_g1_i1_g.21631 [Noccaea caerulescens]	*	*	*	*	*	*	*	*
A03.1450.1	XP_009130833.1	PREDICTED: uncharacterized protein LOC103855580 [Brassica rapa]	*	*	*	*	*	*	*	*
A03.1450.2	XP_009130833.1	PREDICTED: uncharacterized protein LOC103855580 [Brassica rapa]	*	*	*	*	*	*	*	*
A03.1450.3	XP_009130833.1	PREDICTED: uncharacterized protein LOC103855580 [Brassica rapa]	*	*	*	*	*	*	sp|Q9VCA8|ANKHM_DROME	sp|Q9VCA8|ANKHM_DROME Ankyrin repeat and KH domain-containing protein mask OS=Drosophila melanogaster GN=mask PE=1 SV=2
A03.1450.4	XP_009130833.1	PREDICTED: uncharacterized protein LOC103855580 [Brassica rapa]	*	*	*	*	*	*	*	*
A03.1466.1	XP_009102767.1	PREDICTED: uncharacterized protein LOC103828881 [Brassica rapa]	*	*	*	*	*	*	*	*
A03.1468.1	XP_009121387.1	PREDICTED: putative nuclease HARBI1 [Brassica rapa]	*	*	*	*	*	*	*	*
A03.1470.1	CDY55765.1	BnaA03g55410D [Brassica napus]	GO:0006511(ubiquitin-dependent protein catabolic process);GO:0016579(protein deubiquitination)	*	GO:0036459(thiol-dependent ubiquitinyl hydrolase activity)	K11838|USP7, UBP15|http://www.genome.jp/dbget-bin/www_bget?ko:K11838	*	KOG1863(O)(Ubiquitin carboxyl-terminal hydrolase)	sp|Q9FPT1|UBP12_ARATH	sp|Q9FPT1|UBP12_ARATH Ubiquitin carboxyl-terminal hydrolase 12 OS=Arabidopsis thaliana GN=UBP12 PE=2 SV=2
A03.1480.1	XP_009130988.1	PREDICTED: staphylococcal nuclease domain-containing protein 1-like [Brassica rapa]	GO:0031047(gene silencing by RNA);GO:0035194(posttranscriptional gene silencing by RNA)	GO:0016442(RISC complex)	GO:0003712(transcription cofactor activity)	K15979|SND1|http://www.genome.jp/dbget-bin/www_bget?ko:K15979	*	KOG2039(K)(Transcriptional coactivator p100)	sp|Q8VZG7|TSN1_ARATH	sp|Q8VZG7|TSN1_ARATH Ribonuclease TUDOR 1 OS=Arabidopsis thaliana GN=TSN1 PE=1 SV=1
A03.1516.1	XP_013726385.1	PREDICTED: transmembrane 9 superfamily member 8-like [Brassica napus]	*	GO:0016021(integral component of membrane);GO:0016020(membrane)	*	K17086|TM9SF2_4|http://www.genome.jp/dbget-bin/www_bget?ko:K17086	*	KOG1278(U)(Endosomal membrane proteins, EMP70)	sp|F4KIB2|TMN8_ARATH	sp|F4KIB2|TMN8_ARATH Transmembrane 9 superfamily member 8 OS=Arabidopsis thaliana GN=TMN8 PE=2 SV=1
A03.1516.2	CDX78401.1	BnaA03g03130D [Brassica napus]	*	GO:0016021(integral component of membrane);GO:0016020(membrane)	*	K17086|TM9SF2_4|http://www.genome.jp/dbget-bin/www_bget?ko:K17086	*	KOG1278(U)(Endosomal membrane proteins, EMP70)	*	*
A03.152.1	*	*	*	*	*	*	*	*	*	*
A03.1521.1	XP_010556375.1	PREDICTED: dihydrolipoyllysine-residue acetyltransferase component 4 of pyruvate dehydrogenase complex, chloroplastic [Tarenaya hassleriana]	GO:0008152(metabolic process)	*	GO:0016740(transferase activity);GO:0016746(transferase activity, transferring acyl groups)	K00627|DLAT, aceF, pdhC|http://www.genome.jp/dbget-bin/www_bget?ko:K00627	ko00020(Citrate cycle (TCA cycle));ko00010(Glycolysis / Gluconeogenesis);ko00620(Pyruvate metabolism);ko01200(Carbon metabolism)	*	sp|Q9SQI8|ODP24_ARATH	sp|Q9SQI8|ODP24_ARATH Dihydrolipoyllysine-residue acetyltransferase component 4 of pyruvate dehydrogenase complex, chloroplastic OS=Arabidopsis thaliana GN=LTA2 PE=2 SV=1
A03.1521.2	XP_010556375.1	PREDICTED: dihydrolipoyllysine-residue acetyltransferase component 4 of pyruvate dehydrogenase complex, chloroplastic [Tarenaya hassleriana]	GO:0008152(metabolic process);GO:0006086(acetyl-CoA biosynthetic process from pyruvate);GO:0006096(glycolytic process)	GO:0009534(chloroplast thylakoid);GO:0005829(cytosol);GO:0016020(membrane);GO:0009536(plastid);GO:0022626(cytosolic ribosome);GO:0009941(chloroplast envelope);GO:0009507(chloroplast);GO:0009570(chloroplast stroma);GO:0005739(mitochondrion)	GO:0016740(transferase activity);GO:0016746(transferase activity, transferring acyl groups);GO:0004742(dihydrolipoyllysine-residue acetyltransferase activity)	K00627|DLAT, aceF, pdhC|http://www.genome.jp/dbget-bin/www_bget?ko:K00627	ko00020(Citrate cycle (TCA cycle));ko00010(Glycolysis / Gluconeogenesis);ko00620(Pyruvate metabolism);ko01200(Carbon metabolism)	*	*	*
A03.1531.1	XP_009131249.1	PREDICTED: conserved oligomeric Golgi complex subunit 8-like [Brassica rapa]	*	GO:0017119(Golgi transport complex)	*	K20295|COG8|http://www.genome.jp/dbget-bin/www_bget?ko:K20295	*	*	*	*
A03.1534.1	*	*	*	*	*	*	*	*	*	*
A03.1547.1	XP_009131360.1	PREDICTED: agamous-like MADS-box protein AGL15 isoform X2 [Brassica rapa]	GO:0006351(transcription, DNA-templated);GO:0006355(regulation of transcription, DNA-templated)	GO:0005634(nucleus)	GO:0003677(DNA binding);GO:0046983(protein dimerization activity);GO:0003700(transcription factor activity, sequence-specific DNA binding)	K09260|MEF2A|http://www.genome.jp/dbget-bin/www_bget?ko:K09260	*	*	sp|Q39295|AGL15_BRANA	sp|Q39295|AGL15_BRANA Agamous-like MADS-box protein AGL15 OS=Brassica napus GN=AGL15 PE=3 SV=1
A03.1559.1	XP_009131416.1	PREDICTED: polyribonucleotide nucleotidyltransferase 2, mitochondrial [Brassica rapa]	GO:0006102(isocitrate metabolic process);GO:0055114(oxidation-reduction process);GO:0006099(tricarboxylic acid cycle)	*	GO:0000287(magnesium ion binding);GO:0004450(isocitrate dehydrogenase (NADP+) activity);GO:0016616(oxidoreductase activity, acting on the CH-OH group of donors, NAD or NADP as acceptor);GO:0051287(NAD binding);GO:0046872(metal ion binding);GO:0016491(oxidoreductase activity)	K00962|pnp, PNPT1|http://www.genome.jp/dbget-bin/www_bget?ko:K00962	ko03018(RNA degradation);ko00230(Purine metabolism);ko00240(Pyrimidine metabolism)	KOG1526(C)(NADP-dependent isocitrate dehydrogenase)	sp|Q9S7G6|PNP2_ARATH	sp|Q9S7G6|PNP2_ARATH Polyribonucleotide nucleotidyltransferase 2, mitochondrial OS=Arabidopsis thaliana GN=PNP2 PE=2 SV=1
A03.1579.1	XP_009131488.1	PREDICTED: uncharacterized protein LOC103856154 [Brassica rapa]	*	*	*	*	*	KOG1825(R)(Fry-like conserved proteins)	sp|P40468|TAO3_YEAST	sp|P40468|TAO3_YEAST Cell morphogenesis protein PAG1 OS=Saccharomyces cerevisiae (strain ATCC 204508 / S288c) GN=TAO3 PE=1 SV=1
A03.1584.1	*	*	*	*	*	*	*	*	*	*
A03.1587.1	XP_009131529.1	PREDICTED: probable mannan synthase 11 [Brassica rapa]	*	GO:0016020(membrane);GO:0016021(integral component of membrane)	*	K13680|CSLA|http://www.genome.jp/dbget-bin/www_bget?ko:K13680	*	*	sp|Q9T0L2|CSLAF_ARATH	sp|Q9T0L2|CSLAF_ARATH Probable mannan synthase 15 OS=Arabidopsis thaliana GN=CSLA15 PE=3 SV=2
A03.1589.1	XP_013729285.1	PREDICTED: trafficking protein particle complex subunit 8-like isoform X1 [Brassica napus]	*	*	*	K20305|TRAPPC8, TRS85|http://www.genome.jp/dbget-bin/www_bget?ko:K20305	*	KOG1938(D)(Protein with predicted involvement in meiosis (GSG1))	sp|Q9Y2L5|TPPC8_HUMAN	sp|Q9Y2L5|TPPC8_HUMAN Trafficking protein particle complex subunit 8 OS=Homo sapiens GN=TRAPPC8 PE=1 SV=2
A03.1592.1	XP_009131544.1	PREDICTED: receptor-like kinase LIP1 isoform X2 [Brassica rapa]	GO:0006468(protein phosphorylation)	*	GO:0004672(protein kinase activity);GO:0005524(ATP binding);GO:0004674(protein serine/threonine kinase activity);GO:0000166(nucleotide binding)	*	*	*	sp|Q1PDW3|LIPG1_ARATH	sp|Q1PDW3|LIPG1_ARATH Receptor-like kinase LIP1 OS=Arabidopsis thaliana GN=LIP1 PE=1 SV=1
A03.1598.1	XP_009131588.1	PREDICTED: UTP--glucose-1-phosphate uridylyltransferase 1 [Brassica rapa]	GO:0052543(callose deposition in cell wall);GO:0008152(metabolic process);GO:0006011(UDP-glucose metabolic process);GO:0009555(pollen development);GO:0046686(response to cadmium ion);GO:0009651(response to salt stress);GO:0005977(glycogen metabolic process);GO:0010942(positive regulation of cell death)	GO:0005886(plasma membrane);GO:0005829(cytosol);GO:0005737(cytoplasm);GO:0019013(viral nucleocapsid)	GO:0003983(UTP:glucose-1-phosphate uridylyltransferase activity);GO:0070569(uridylyltransferase activity);GO:0016740(transferase activity);GO:0016779(nucleotidyltransferase activity)	K00963|UGP2, galU, galF|http://www.genome.jp/dbget-bin/www_bget?ko:K00963	ko00520(Amino sugar and nucleotide sugar metabolism);ko00052(Galactose metabolism);ko00040(Pentose and glucuronate interconversions);ko00500(Starch and sucrose metabolism)	KOG2638(G)(UDP-glucose pyrophosphorylase)	sp|P57751|UGPA1_ARATH	sp|P57751|UGPA1_ARATH UTP--glucose-1-phosphate uridylyltransferase 1 OS=Arabidopsis thaliana GN=UGP1 PE=2 SV=1
A03.1604.1	XP_009131602.1	PREDICTED: RING-H2 finger protein ATL52 [Brassica rapa]	*	GO:0016021(integral component of membrane);GO:0016020(membrane)	GO:0008270(zinc ion binding);GO:0046872(metal ion binding)	*	*	*	sp|Q9LF64|ATL52_ARATH	sp|Q9LF64|ATL52_ARATH RING-H2 finger protein ATL52 OS=Arabidopsis thaliana GN=ATL52 PE=2 SV=1
A03.1614.1	XP_009131700.1	PREDICTED: F-box/FBD/LRR-repeat protein At5g18770-like isoform X1 [Brassica rapa]	*	*	*	*	*	*	sp|Q93ZK9|FDL29_ARATH	sp|Q93ZK9|FDL29_ARATH F-box/FBD/LRR-repeat protein At5g18770 OS=Arabidopsis thaliana GN=At5g18770 PE=2 SV=1
A03.1620.1	XP_013730560.1	PREDICTED: uncharacterized protein LOC106434266 [Brassica napus]	*	GO:0005737(cytoplasm)	GO:0046872(metal ion binding);GO:0003682(chromatin binding);GO:0008270(zinc ion binding);GO:0008536(Ran GTPase binding)	*	*	KOG0941(O)(E3 ubiquitin protein ligase)	sp|Q4U2R1|HERC2_MOUSE	sp|Q4U2R1|HERC2_MOUSE E3 ubiquitin-protein ligase HERC2 OS=Mus musculus GN=Herc2 PE=1 SV=3
A03.1639.1	XP_013623464.1	PREDICTED: uncharacterized protein LOC106329367 [Brassica oleracea var. oleracea]	*	*	*	*	*	*	*	*
A03.1639.2	XP_013623464.1	PREDICTED: uncharacterized protein LOC106329367 [Brassica oleracea var. oleracea]	*	*	*	*	*	*	*	*
A03.164.1	XP_009131362.1	PREDICTED: uncharacterized protein At5g39865-like [Brassica rapa]	GO:0045454(cell redox homeostasis)	GO:0005634(nucleus)	GO:0009055(electron carrier activity);GO:0015035(protein disulfide oxidoreductase activity)	K17479|GRXCR1|http://www.genome.jp/dbget-bin/www_bget?ko:K17479	*	KOG2824(O)(Glutaredoxin-related protein)	sp|Q9FLE8|Y5986_ARATH	sp|Q9FLE8|Y5986_ARATH Uncharacterized protein At5g39865 OS=Arabidopsis thaliana GN=At5g39865 PE=2 SV=1
A03.1641.1	XP_009131819.1	PREDICTED: phosphoinositide phosphatase SAC4 [Brassica rapa]	GO:0036092(phosphatidylinositol-3-phosphate biosynthetic process);GO:0007033(vacuole organization)	GO:0016021(integral component of membrane);GO:0016020(membrane)	GO:0042578(phosphoric ester hydrolase activity)	*	*	KOG1889(I)(Putative phosphoinositide phosphatase)	sp|Q7XZU1|SAC4_ARATH	sp|Q7XZU1|SAC4_ARATH Phosphoinositide phosphatase SAC4 OS=Arabidopsis thaliana GN=SAC4 PE=2 SV=1
A03.1642.1	XP_009131821.1	PREDICTED: glucan endo-1,3-beta-glucosidase 5-like [Brassica rapa]	GO:0008152(metabolic process);GO:0005975(carbohydrate metabolic process)	*	GO:0004553(hydrolase activity, hydrolyzing O-glycosyl compounds);GO:0016798(hydrolase activity, acting on glycosyl bonds);GO:0016787(hydrolase activity)	*	*	*	sp|Q93Z08|E136_ARATH	sp|Q93Z08|E136_ARATH Glucan endo-1,3-beta-glucosidase 6 OS=Arabidopsis thaliana GN=At5g58090 PE=1 SV=2
A03.1643.1	XP_009131828.1	PREDICTED: uncharacterized protein LOC103856474 [Brassica rapa]	GO:0005975(carbohydrate metabolic process)	*	GO:0004553(hydrolase activity, hydrolyzing O-glycosyl compounds);GO:0016787(hydrolase activity)	K05349|bglX|http://www.genome.jp/dbget-bin/www_bget?ko:K05349	ko00940(Phenylpropanoid biosynthesis);ko00500(Starch and sucrose metabolism);ko00460(Cyanoamino acid metabolism)	*	sp|A7LXU3|BGH3B_BACO1	sp|A7LXU3|BGH3B_BACO1 Beta-glucosidase BoGH3B OS=Bacteroides ovatus (strain ATCC 8483 / DSM 1896 / JCM 5824 / NCTC 11153) GN=BACOVA_02659 PE=1 SV=1
A03.1651.1	XP_009131857.1	PREDICTED: protein FAF-like, chloroplastic [Brassica rapa]	*	*	*	*	*	*	sp|Q0V865|FAFL_ARATH	sp|Q0V865|FAFL_ARATH Protein FAF-like, chloroplastic OS=Arabidopsis thaliana GN=At5g22090 PE=2 SV=1
A03.1655.1	XP_013716005.1	PREDICTED: uncharacterized protein LOC106419730 isoform X3 [Brassica napus]	*	*	*	*	*	*	*	*
A03.1664.1	XP_006400846.1	hypothetical protein EUTSA_v10015073mg [Eutrema salsugineum]	GO:0006886(intracellular protein transport);GO:0015031(protein transport)	GO:0016021(integral component of membrane);GO:0016020(membrane);GO:0005784(Sec61 translocon complex);GO:0005886(plasma membrane);GO:0005794(Golgi apparatus);GO:0009507(chloroplast)	GO:0008565(protein transporter activity)	K09481|SEC61B, SBH2|http://www.genome.jp/dbget-bin/www_bget?ko:K09481	ko04145(Phagosome);ko03060(Protein export);ko04141(Protein processing in endoplasmic reticulum)	KOG3457(O)(Sec61 protein translocation complex, beta subunit)	sp|P38389|SC61B_ARATH	sp|P38389|SC61B_ARATH Protein transport protein Sec61 subunit beta OS=Arabidopsis thaliana GN=At2g45070 PE=1 SV=1
A03.1700.1	XP_013732992.1	PREDICTED: villin-5-like [Brassica napus]	GO:0007010(cytoskeleton organization);GO:0051017(actin filament bundle assembly)	*	GO:0003779(actin binding);GO:0051015(actin filament binding)	K05768|GSN|http://www.genome.jp/dbget-bin/www_bget?ko:K05768	*	KOG0444(Z)(Cytoskeletal regulator Flightless-I (contains leucine-rich and gelsolin repeats))	sp|Q9LVC6|VILI5_ARATH	sp|Q9LVC6|VILI5_ARATH Villin-5 OS=Arabidopsis thaliana GN=VLN5 PE=2 SV=1
A03.1703.1	XP_009132147.1	PREDICTED: uncharacterized protein LOC103856769 [Brassica rapa]	GO:0008150(biological_process)	GO:0005575(cellular_component)	GO:0003674(molecular_function)	*	*	*	*	*
A03.1708.1	XP_009132301.1	PREDICTED: putative FBD-associated F-box protein At5g56440 [Brassica rapa]	*	*	*	*	*	*	sp|Q9FM87|FBD26_ARATH	sp|Q9FM87|FBD26_ARATH Putative FBD-associated F-box protein At5g56440 OS=Arabidopsis thaliana GN=At5g56440 PE=4 SV=1
A03.1713.1	XP_009132335.1	PREDICTED: ABC transporter G family member 28 [Brassica rapa]	GO:0006810(transport);GO:0055085(transmembrane transport)	GO:0016020(membrane);GO:0016021(integral component of membrane);GO:0005886(plasma membrane)	GO:0005524(ATP binding);GO:0000166(nucleotide binding);GO:0016887(ATPase activity);GO:0042626(ATPase activity, coupled to transmembrane movement of substances)	*	*	KOG0061(Q)(Transporter, ABC superfamily (Breast cancer resistance protein))	sp|Q9FF46|AB28G_ARATH	sp|Q9FF46|AB28G_ARATH ABC transporter G family member 28 OS=Arabidopsis thaliana GN=ABCG28 PE=3 SV=1
A03.1716.1	XP_009132348.1	PREDICTED: WEB family protein At5g55860-like [Brassica rapa]	*	*	*	*	*	*	sp|Q9LVQ4|Y5586_ARATH	sp|Q9LVQ4|Y5586_ARATH WEB family protein At5g55860 OS=Arabidopsis thaliana GN=At5g55860 PE=1 SV=1
A03.1717.1	*	*	*	*	*	*	*	*	*	*
A03.1722.1	JAU18808.1	CASP-like protein 2D1 [Noccaea caerulescens]	GO:0045333(cellular respiration)	GO:0005886(plasma membrane);GO:0016021(integral component of membrane);GO:0016020(membrane);GO:0005634(nucleus);GO:0005747(mitochondrial respiratory chain complex I)	GO:0008137(NADH dehydrogenase (ubiquinone) activity)	*	*	*	sp|Q9FFT2|CSPLX_ARATH	sp|Q9FFT2|CSPLX_ARATH CASP-like protein 2D1 OS=Arabidopsis thaliana GN=At5g54980 PE=2 SV=1
A03.1730.1	XP_009132451.1	PREDICTED: flavone 3'-O-methyltransferase 1 [Brassica rapa]	GO:0032259(methylation)	*	GO:0008171(O-methyltransferase activity);GO:0046983(protein dimerization activity);GO:0016740(transferase activity);GO:0008168(methyltransferase activity)	K13066|E2.1.1.68, COMT|http://www.genome.jp/dbget-bin/www_bget?ko:K13066	ko00940(Phenylpropanoid biosynthesis)	*	sp|Q9FK25|OMT1_ARATH	sp|Q9FK25|OMT1_ARATH Flavone 3'-O-methyltransferase 1 OS=Arabidopsis thaliana GN=OMT1 PE=1 SV=1
A03.1730.2	XP_013733516.1	PREDICTED: flavone 3'-O-methyltransferase 1-like [Brassica napus]	GO:0032259(methylation)	*	GO:0008171(O-methyltransferase activity);GO:0046983(protein dimerization activity);GO:0016740(transferase activity);GO:0008168(methyltransferase activity)	K13066|E2.1.1.68, COMT|http://www.genome.jp/dbget-bin/www_bget?ko:K13066	ko00940(Phenylpropanoid biosynthesis)	*	*	*
A03.1746.1	CDY38916.1	BnaA03g12630D [Brassica napus]	GO:0030042(actin filament depolymerization)	GO:0005622(intracellular);GO:0005884(actin filament);GO:0048046(apoplast);GO:0015629(actin cytoskeleton)	GO:0003779(actin binding)	K05765|CFL|http://www.genome.jp/dbget-bin/www_bget?ko:K05765	*	KOG1735(Z)(Actin depolymerizing factor)	sp|Q8LFH6|ADF12_ARATH	sp|Q8LFH6|ADF12_ARATH Actin-depolymerizing factor 12 OS=Arabidopsis thaliana GN=ADF12 PE=2 SV=2
A03.1746.2	CDY38916.1	BnaA03g12630D [Brassica napus]	GO:0030042(actin filament depolymerization)	GO:0005622(intracellular);GO:0005884(actin filament);GO:0048046(apoplast);GO:0015629(actin cytoskeleton)	GO:0003779(actin binding)	K05765|CFL|http://www.genome.jp/dbget-bin/www_bget?ko:K05765	*	KOG1735(Z)(Actin depolymerizing factor)	sp|Q67ZM4|ADF7_ARATH	sp|Q67ZM4|ADF7_ARATH Actin-depolymerizing factor 7 OS=Arabidopsis thaliana GN=ADF7 PE=2 SV=1
A03.1749.1	XP_013607998.1	PREDICTED: zinc finger A20 and AN1 domain-containing stress-associated protein 5-like [Brassica oleracea var. oleracea]	*	*	*	K14839|NOP16|http://www.genome.jp/dbget-bin/www_bget?ko:K14839	*	*	*	*
A03.1753.1	XP_013646310.1	PREDICTED: protein HOTHEAD-like isoform X2 [Brassica napus]	GO:0055114(oxidation-reduction process)	*	GO:0050660(flavin adenine dinucleotide binding);GO:0016614(oxidoreductase activity, acting on CH-OH group of donors);GO:0016491(oxidoreductase activity)	K00108|betA, CHDH|http://www.genome.jp/dbget-bin/www_bget?ko:K00108	ko00260(Glycine, serine and threonine metabolism)	*	sp|Q9S746|HTH_ARATH	sp|Q9S746|HTH_ARATH Protein HOTHEAD OS=Arabidopsis thaliana GN=HTH PE=1 SV=1
A03.1770.1	XP_009132701.1	PREDICTED: acyl-lipid omega-3 desaturase (cytochrome b5), endoplasmic reticulum-like [Brassica rapa]	GO:0006629(lipid metabolic process);GO:0055114(oxidation-reduction process);GO:0006636(unsaturated fatty acid biosynthetic process);GO:0006633(fatty acid biosynthetic process);GO:0006631(fatty acid metabolic process)	GO:0016021(integral component of membrane);GO:0016020(membrane);GO:0005789(endoplasmic reticulum membrane);GO:0005783(endoplasmic reticulum)	GO:0016717(oxidoreductase activity, acting on paired donors, with oxidation of a pair of donors resulting in the reduction of molecular oxygen to two molecules of water);GO:0016491(oxidoreductase activity)	K10257|FAD3, FAD7, FAD8, desB|http://www.genome.jp/dbget-bin/www_bget?ko:K10257	*	*	sp|P48624|FAD3E_BRANA	sp|P48624|FAD3E_BRANA Acyl-lipid omega-3 desaturase (cytochrome b5), endoplasmic reticulum OS=Brassica napus GN=FAD3 PE=1 SV=1
A03.1775.1	XP_009132713.2	PREDICTED: F-box/kelch-repeat protein At4g38940-like [Brassica rapa]	*	*	*	*	*	*	sp|Q9SVJ9|FBK95_ARATH	sp|Q9SVJ9|FBK95_ARATH F-box/kelch-repeat protein At4g38940 OS=Arabidopsis thaliana GN=At4g38940 PE=1 SV=1
A03.1795.1	XP_009120064.1	PREDICTED: uncharacterized protein LOC103844987 [Brassica rapa]	*	*	*	*	*	*	*	*
A03.1808.1	*	*	*	*	*	*	*	*	*	*
A03.181.1	CDY43076.1	BnaCnng10820D [Brassica napus]	*	*	*	*	*	*	*	*
A03.1822.1	CDX84621.1	BnaA03g16090D [Brassica napus]	*	*	*	*	*	*	*	*
A03.1822.2	CDX84621.1	BnaA03g16090D [Brassica napus]	*	*	*	*	*	*	*	*
A03.1829.1	NP_001303049.1	probable boron transporter 3 [Brassica napus]	GO:0006820(anion transport);GO:0006810(transport);GO:0098656(anion transmembrane transport);GO:0051453(regulation of intracellular pH);GO:0006811(ion transport)	GO:0016021(integral component of membrane);GO:0016020(membrane);GO:0005886(plasma membrane);GO:0005887(integral component of plasma membrane);GO:0005737(cytoplasm)	GO:0005452(inorganic anion exchanger activity);GO:0015301(anion:anion antiporter activity);GO:0008509(anion transmembrane transporter activity)	*	*	*	sp|Q93Z13|BOR3_ARATH	sp|Q93Z13|BOR3_ARATH Probable boron transporter 3 OS=Arabidopsis thaliana GN=BOR3 PE=1 SV=1
A03.1847.1	*	*	*	*	*	*	*	*	*	*
A03.1856.1	XP_009133219.1	PREDICTED: uncharacterized protein LOC103857748 isoform X2 [Brassica rapa]	*	GO:0016020(membrane);GO:0016021(integral component of membrane)	GO:0008270(zinc ion binding);GO:0046872(metal ion binding)	*	*	*	sp|Q9SH93|IPCS2_ARATH	sp|Q9SH93|IPCS2_ARATH Phosphatidylinositol:ceramide inositolphosphotransferase 2 OS=Arabidopsis thaliana GN=IPCS2 PE=2 SV=1
A03.1871.1	XP_009133313.1	PREDICTED: calcium-dependent protein kinase 20 [Brassica rapa]	GO:0006468(protein phosphorylation)	*	GO:0004672(protein kinase activity);GO:0004674(protein serine/threonine kinase activity);GO:0005509(calcium ion binding);GO:0005524(ATP binding);GO:0000166(nucleotide binding)	K13412|CPK|http://www.genome.jp/dbget-bin/www_bget?ko:K13412	ko04626(Plant-pathogen interaction)	*	sp|Q9ZV15|CDPKK_ARATH	sp|Q9ZV15|CDPKK_ARATH Calcium-dependent protein kinase 20 OS=Arabidopsis thaliana GN=CPK20 PE=3 SV=1
A03.1876.1	*	*	*	*	*	*	*	*	*	*
A03.1881.1	XP_013687731.1	PREDICTED: uncharacterized protein LOC106391595 [Brassica napus]	*	*	*	*	*	*	*	*
A03.1885.1	XP_009133392.1	PREDICTED: coronatine-insensitive protein 1 [Brassica rapa]	*	*	*	K13463|COI-1|http://www.genome.jp/dbget-bin/www_bget?ko:K13463	ko04075(Plant hormone signal transduction)	*	sp|O04197|COI1_ARATH	sp|O04197|COI1_ARATH Coronatine-insensitive protein 1 OS=Arabidopsis thaliana GN=COI1 PE=1 SV=1
A03.1900.1	*	*	*	*	*	*	*	*	*	*
A03.1903.1	XP_013734482.1	PREDICTED: uncharacterized protein At3g28850-like isoform X1 [Brassica napus]	GO:0045454(cell redox homeostasis)	*	GO:0015035(protein disulfide oxidoreductase activity);GO:0009055(electron carrier activity)	K17479|GRXCR1|http://www.genome.jp/dbget-bin/www_bget?ko:K17479	*	KOG2824(O)(Glutaredoxin-related protein)	sp|Q9LH89|Y3885_ARATH	sp|Q9LH89|Y3885_ARATH Uncharacterized protein At3g28850 OS=Arabidopsis thaliana GN=At3g28850 PE=4 SV=1
A03.1909.1	XP_013734452.1	PREDICTED: uncharacterized protein LOC106437970 isoform X1 [Brassica napus]	*	GO:0016020(membrane);GO:0016021(integral component of membrane)	*	*	*	*	sp|O22943|STL1_ARATH	sp|O22943|STL1_ARATH Probable glycosyltransferase STELLO1 OS=Arabidopsis thaliana GN=STL1 PE=1 SV=1
A03.1911.1	CDY61203.1	BnaA03g56730D [Brassica napus]	*	*	*	*	*	*	*	*
A03.1918.1	XP_009133568.1	PREDICTED: uncharacterized protein LOC103858044 [Brassica rapa]	*	*	*	*	*	KOG4162(T)(Predicted calmodulin-binding protein)	sp|Q8GZN1|NPG1_ARATH	sp|Q8GZN1|NPG1_ARATH Protein NPG1 OS=Arabidopsis thaliana GN=NPG1 PE=1 SV=1
A03.1922.1	XP_018513136.1	PREDICTED: uncharacterized protein LOC108871304 [Brassica rapa]	*	GO:0005576(extracellular region)	*	*	*	*	*	*
A03.193.1	XP_009131510.1	PREDICTED: structural maintenance of chromosomes protein 5 [Brassica rapa]	GO:0006281(DNA repair);GO:0071139(resolution of recombination intermediates);GO:0007062(sister chromatid cohesion);GO:0000724(double-strand break repair via homologous recombination);GO:0006974(cellular response to DNA damage stimulus);GO:0006310(DNA recombination);GO:0007059(chromosome segregation)	GO:0030915(Smc5-Smc6 complex);GO:0009506(plasmodesma);GO:0005694(chromosome);GO:0005634(nucleus)	GO:0005524(ATP binding);GO:0000166(nucleotide binding)	*	*	KOG0964(D)(Structural maintenance of chromosome protein 3 (sister chromatid cohesion complex Cohesin, subunit SMC3))	sp|Q9LFS8|SMC5_ARATH	sp|Q9LFS8|SMC5_ARATH Structural maintenance of chromosomes protein 5 OS=Arabidopsis thaliana GN=SMC5 PE=2 SV=1
A03.1931.1	XP_009133646.1	PREDICTED: type I inositol polyphosphate 5-phosphatase 12 [Brassica rapa]	GO:0046856(phosphatidylinositol dephosphorylation)	*	GO:0016787(hydrolase activity);GO:0004527(exonuclease activity);GO:0004519(endonuclease activity)	*	*	KOG0565(U)(Inositol polyphosphate 5-phosphatase and related proteins)	sp|O80560|IP5PC_ARATH	sp|O80560|IP5PC_ARATH Type I inositol polyphosphate 5-phosphatase 12 OS=Arabidopsis thaliana GN=IP5P12 PE=1 SV=2
A03.1942.1	XP_018512743.1	PREDICTED: zinc finger protein ZAT4 isoform X1 [Brassica rapa]	*	*	GO:0003676(nucleic acid binding);GO:0046872(metal ion binding)	*	*	*	sp|Q9SHD0|ZAT4_ARATH	sp|Q9SHD0|ZAT4_ARATH Zinc finger protein ZAT4 OS=Arabidopsis thaliana GN=ZAT4 PE=2 SV=1
A03.1948.1	*	*	*	*	*	*	*	*	*	*
A03.1959.1	XP_009133771.1	PREDICTED: arabinogalactan peptide 16 [Brassica rapa]	*	GO:0016020(membrane);GO:0016021(integral component of membrane)	*	*	*	*	sp|O82337|AGP16_ARATH	sp|O82337|AGP16_ARATH Arabinogalactan peptide 16 OS=Arabidopsis thaliana GN=AGP16 PE=1 SV=1
A03.1962.1	XP_009133794.1	PREDICTED: pectinesterase 5 [Brassica rapa]	GO:0045490(pectin catabolic process);GO:0071555(cell wall organization);GO:0042545(cell wall modification)	GO:0005576(extracellular region);GO:0005618(cell wall)	GO:0030599(pectinesterase activity);GO:0004857(enzyme inhibitor activity);GO:0016787(hydrolase activity);GO:0045330(aspartyl esterase activity)	*	*	*	sp|Q5MFV8|PME5_ARATH	sp|Q5MFV8|PME5_ARATH Pectinesterase 5 OS=Arabidopsis thaliana GN=PME5 PE=1 SV=2
A03.1963.1	XP_013696050.1	PREDICTED: ubiquitin-40S ribosomal protein S27a-3-like [Brassica napus]	GO:0006412(translation);GO:0042787(protein ubiquitination involved in ubiquitin-dependent protein catabolic process);GO:0006511(ubiquitin-dependent protein catabolic process)	GO:0005840(ribosome);GO:0005737(cytoplasm);GO:0030529(intracellular ribonucleoprotein complex);GO:0022627(cytosolic small ribosomal subunit);GO:0005634(nucleus);GO:0005794(Golgi apparatus);GO:0005622(intracellular)	GO:0003735(structural constituent of ribosome);GO:0046872(metal ion binding);GO:0003729(mRNA binding)	K02977|RP-S27Ae, RPS27A|http://www.genome.jp/dbget-bin/www_bget?ko:K02977	ko03010(Ribosome)	KOG0001(OR)(Ubiquitin and ubiquitin-like proteins)	sp|P59233|R27AC_ARATH	sp|P59233|R27AC_ARATH Ubiquitin-40S ribosomal protein S27a-3 OS=Arabidopsis thaliana GN=RPS27AC PE=2 SV=2
A03.1971.1	XP_009133832.1	PREDICTED: transcription termination factor MTERF8, chloroplastic [Brassica rapa]	GO:0006355(regulation of transcription, DNA-templated)	GO:0005739(mitochondrion);GO:0016020(membrane);GO:0009507(chloroplast)	GO:0003690(double-stranded DNA binding)	K15032|MTERFD|http://www.genome.jp/dbget-bin/www_bget?ko:K15032	*	*	sp|Q9C6A1|MTEFE_ARATH	sp|Q9C6A1|MTEFE_ARATH Transcription termination factor MTERF15, mitochondrial OS=Arabidopsis thaliana GN=MTERF15 PE=2 SV=1
A03.1975.1	XP_009133861.1	PREDICTED: cyclin-dependent protein kinase inhibitor SMR3-like [Brassica rapa]	*	*	*	*	*	*	sp|Q9ZV27|SMR10_ARATH	sp|Q9ZV27|SMR10_ARATH Cyclin-dependent protein kinase inhibitor SMR10 OS=Arabidopsis thaliana GN=SMR10 PE=2 SV=1
A03.1976.1	JAU23827.1	Protein NRT1/ PTR FAMILY 5.9 [Noccaea caerulescens]	GO:0006810(transport)	GO:0016020(membrane);GO:0016021(integral component of membrane)	GO:0005215(transporter activity)	*	*	*	sp|Q9SRI2|PTR31_ARATH	sp|Q9SRI2|PTR31_ARATH Protein NRT1/ PTR FAMILY 5.9 OS=Arabidopsis thaliana GN=NPF5.9 PE=2 SV=1
A03.1976.2	JAU23827.1	Protein NRT1/ PTR FAMILY 5.9 [Noccaea caerulescens]	GO:0006810(transport)	GO:0016020(membrane);GO:0016021(integral component of membrane)	GO:0005215(transporter activity)	*	*	*	sp|Q9LFR1|PTR50_ARATH	sp|Q9LFR1|PTR50_ARATH Protein NRT1/ PTR FAMILY 5.8 OS=Arabidopsis thaliana GN=NPF5.8 PE=2 SV=1
A03.1980.1	XP_009133885.1	PREDICTED: 60S acidic ribosomal protein P2-1 [Brassica rapa]	GO:0006414(translational elongation);GO:0009409(response to cold)	GO:0005840(ribosome);GO:0005622(intracellular);GO:0030529(intracellular ribonucleoprotein complex);GO:0005634(nucleus);GO:0005737(cytoplasm);GO:0005794(Golgi apparatus);GO:0005829(cytosol);GO:0016020(membrane);GO:0022626(cytosolic ribosome)	GO:0003735(structural constituent of ribosome)	K02943|RP-LP2, RPLP2|http://www.genome.jp/dbget-bin/www_bget?ko:K02943	ko03010(Ribosome)	*	sp|Q9SLF7|RLA22_ARATH	sp|Q9SLF7|RLA22_ARATH 60S acidic ribosomal protein P2-2 OS=Arabidopsis thaliana GN=RPP2B PE=1 SV=1
A03.2005.1	XP_009133990.1	PREDICTED: cytochrome P450 81D11-like [Brassica rapa]	GO:0055114(oxidation-reduction process)	*	GO:0004497(monooxygenase activity);GO:0005506(iron ion binding);GO:0016705(oxidoreductase activity, acting on paired donors, with incorporation or reduction of molecular oxygen);GO:0016491(oxidoreductase activity);GO:0020037(heme binding);GO:0046872(metal ion binding)	*	*	*	sp|Q9LHA1|C8D11_ARATH	sp|Q9LHA1|C8D11_ARATH Cytochrome P450 81D11 OS=Arabidopsis thaliana GN=CYP81D11 PE=2 SV=1
A03.2009.1	CDY62253.1	BnaCnng39710D [Brassica napus]	*	*	*	*	*	*	*	*
A03.2010.1	CDY70145.1	BnaA03g56990D [Brassica napus]	GO:0006810(transport);GO:0006865(amino acid transport);GO:0003333(amino acid transmembrane transport)	GO:0016020(membrane);GO:0016021(integral component of membrane);GO:0005886(plasma membrane)	GO:0015171(amino acid transmembrane transporter activity);GO:0005275(amine transmembrane transporter activity)	K14209|SLC36A, PAT|http://www.genome.jp/dbget-bin/www_bget?ko:K14209	*	KOG1304(E)(Amino acid transporters)	sp|F4ILY9|ANTL1_ARATH	sp|F4ILY9|ANTL1_ARATH Amino acid transporter ANTL1 OS=Arabidopsis thaliana GN=At2g42005 PE=2 SV=1
A03.2011.1	*	*	*	*	*	*	*	*	*	*
A03.2011.2	*	*	*	*	*	*	*	*	*	*
A03.2012.1	XP_013684038.1	PREDICTED: probable leucine-rich repeat receptor-like protein kinase At5g49770 isoform X2 [Brassica napus]	*	*	*	*	*	*	sp|Q9LT96|Y5977_ARATH	sp|Q9LT96|Y5977_ARATH Probable leucine-rich repeat receptor-like protein kinase At5g49770 OS=Arabidopsis thaliana GN=At5g49770 PE=2 SV=1
A03.2014.1	XP_018513385.1	PREDICTED: non-lysosomal glucosylceramidase [Brassica rapa]	GO:0008152(metabolic process);GO:0006629(lipid metabolic process);GO:0006680(glucosylceramide catabolic process)	GO:0016020(membrane);GO:0005794(Golgi apparatus);GO:0005886(plasma membrane)	GO:0003824(catalytic activity);GO:0004553(hydrolase activity, hydrolyzing O-glycosyl compounds);GO:0004348(glucosylceramidase activity);GO:0016798(hydrolase activity, acting on glycosyl bonds);GO:0016787(hydrolase activity)	K17108|GBA2|http://www.genome.jp/dbget-bin/www_bget?ko:K17108	ko00511(Other glycan degradation);ko00600(Sphingolipid metabolism)	KOG2119(G)(Predicted bile acid beta-glucosidase)	sp|Q5M868|GBA2_RAT	sp|Q5M868|GBA2_RAT Non-lysosomal glucosylceramidase OS=Rattus norvegicus GN=Gba2 PE=2 SV=2
A03.2018.1	XP_009134042.1	PREDICTED: uncharacterized protein LOC103858433 [Brassica rapa]	*	*	*	K03501|gidB, rsmG|http://www.genome.jp/dbget-bin/www_bget?ko:K03501	*	*	sp|A6TXE3|RSMG_ALKMQ	sp|A6TXE3|RSMG_ALKMQ Ribosomal RNA small subunit methyltransferase G OS=Alkaliphilus metalliredigens (strain QYMF) GN=rsmG PE=3 SV=1
A03.2024.1	XP_010429307.1	PREDICTED: putative methylesterase 19 [Camelina sativa]	GO:0009696(salicylic acid metabolic process)	GO:0005737(cytoplasm)	GO:0080031(methyl salicylate esterase activity);GO:0016788(hydrolase activity, acting on ester bonds);GO:0016787(hydrolase activity)	*	*	*	sp|O80474|MES4_ARATH	sp|O80474|MES4_ARATH Methylesterase 4 OS=Arabidopsis thaliana GN=MES4 PE=1 SV=1
A03.2026.1	XP_009134078.1	PREDICTED: probable xyloglucan glycosyltransferase 12 [Brassica rapa]	*	GO:0016021(integral component of membrane);GO:0016020(membrane);GO:0009506(plasmodesma)	*	*	*	*	sp|Q9ZQB9|CSLCC_ARATH	sp|Q9ZQB9|CSLCC_ARATH Probable xyloglucan glycosyltransferase 12 OS=Arabidopsis thaliana GN=CSLC12 PE=1 SV=1
A03.2026.2	XP_009134078.1	PREDICTED: probable xyloglucan glycosyltransferase 12 [Brassica rapa]	*	GO:0016021(integral component of membrane);GO:0016020(membrane);GO:0009506(plasmodesma)	*	*	*	*	*	*
A03.2030.1	XP_009134111.1	PREDICTED: MDIS1-interacting receptor like kinase 2 [Brassica rapa]	GO:0006468(protein phosphorylation)	GO:0005886(plasma membrane);GO:0016021(integral component of membrane);GO:0016020(membrane);GO:0009506(plasmodesma)	GO:0004672(protein kinase activity);GO:0005524(ATP binding);GO:0000166(nucleotide binding)	*	*	*	sp|Q8VZG8|MIK2_ARATH	sp|Q8VZG8|MIK2_ARATH MDIS1-interacting receptor like kinase 2 OS=Arabidopsis thaliana GN=MIK2 PE=1 SV=3
A03.2042.1	CDX90735.1	BnaA03g24150D [Brassica napus]	*	*	*	*	*	*	*	*
A03.2042.2	CDX90735.1	BnaA03g24150D [Brassica napus]	GO:0007165(signal transduction)	*	*	*	*	*	sp|P82647|DF227_ARATH	sp|P82647|DF227_ARATH Putative defensin-like protein 227 OS=Arabidopsis thaliana GN=SCRL28 PE=3 SV=2
A03.2042.3	CDX90735.1	BnaA03g24150D [Brassica napus]	GO:0007165(signal transduction)	*	*	*	*	*	*	*
A03.2048.1	XP_009134192.1	PREDICTED: probable aquaporin NIP5-1 [Brassica rapa]	GO:0006810(transport)	GO:0016021(integral component of membrane);GO:0016020(membrane)	GO:0005215(transporter activity)	K09874|NIP|http://www.genome.jp/dbget-bin/www_bget?ko:K09874	*	*	sp|Q9SV84|NIP51_ARATH	sp|Q9SV84|NIP51_ARATH Probable aquaporin NIP5-1 OS=Arabidopsis thaliana GN=NIP5-1 PE=2 SV=1
A03.2055.1	XP_010455549.1	PREDICTED: eukaryotic translation initiation factor 3 subunit A [Camelina sativa]	GO:0006413(translational initiation);GO:0001731(formation of translation preinitiation complex);GO:0006412(translation);GO:0006446(regulation of translational initiation)	GO:0005737(cytoplasm);GO:0005852(eukaryotic translation initiation factor 3 complex);GO:0016282(eukaryotic 43S preinitiation complex);GO:0033290(eukaryotic 48S preinitiation complex)	GO:0003743(translation initiation factor activity)	K03254|EIF3A|http://www.genome.jp/dbget-bin/www_bget?ko:K03254	ko03013(RNA transport)	KOG2072(J)(Translation initiation factor 3, subunit a (eIF-3a))	sp|Q9LD55|EIF3A_ARATH	sp|Q9LD55|EIF3A_ARATH Eukaryotic translation initiation factor 3 subunit A OS=Arabidopsis thaliana GN=TIF3A1 PE=1 SV=1
A03.2071.1	*	*	*	*	*	*	*	*	*	*
A03.2071.2	*	*	*	*	*	*	*	*	*	*
A03.2071.3	*	*	*	*	*	*	*	*	*	*
A03.2071.4	*	*	*	*	*	*	*	*	*	*
A03.2084.1	XP_009134388.1	PREDICTED: CSC1-like protein At4g02900 [Brassica rapa]	*	GO:0016020(membrane);GO:0016021(integral component of membrane)	*	*	*	KOG1134(R)(Uncharacterized conserved protein)	sp|Q9SY14|CSCL2_ARATH	sp|Q9SY14|CSCL2_ARATH CSC1-like protein At4g02900 OS=Arabidopsis thaliana GN=At4g02900 PE=3 SV=1
A03.2090.1	XP_009134429.1	PREDICTED: uncharacterized protein LOC103858761 [Brassica rapa]	*	*	GO:0005524(ATP binding);GO:0000166(nucleotide binding)	*	*	KOG0740(O)(AAA+-type ATPase)	sp|Q60QD1|FIGL1_CAEBR	sp|Q60QD1|FIGL1_CAEBR Fidgetin-like protein 1 OS=Caenorhabditis briggsae GN=figl-1 PE=3 SV=1
A03.2090.10	AAF02877.1	Unknown protein [Arabidopsis thaliana]	*	*	GO:0005524(ATP binding);GO:0000166(nucleotide binding)	*	*	KOG0740(O)(AAA+-type ATPase)	*	*
A03.2090.11	XP_009134429.1	PREDICTED: uncharacterized protein LOC103858761 [Brassica rapa]	*	*	GO:0005524(ATP binding);GO:0000166(nucleotide binding)	*	*	KOG0740(O)(AAA+-type ATPase)	*	*
A03.2090.12	XP_009134429.1	PREDICTED: uncharacterized protein LOC103858761 [Brassica rapa]	*	*	GO:0005524(ATP binding);GO:0000166(nucleotide binding)	*	*	KOG0740(O)(AAA+-type ATPase)	*	*
A03.2090.13	XP_009134429.1	PREDICTED: uncharacterized protein LOC103858761 [Brassica rapa]	*	*	GO:0005524(ATP binding);GO:0000166(nucleotide binding)	*	*	KOG0740(O)(AAA+-type ATPase)	*	*
A03.2090.14	CDY50381.1	BnaCnng19130D [Brassica napus]	*	*	*	*	*	KOG0740(O)(AAA+-type ATPase)	*	*
A03.2090.15	XP_009134429.1	PREDICTED: uncharacterized protein LOC103858761 [Brassica rapa]	*	*	GO:0005524(ATP binding);GO:0000166(nucleotide binding)	*	*	KOG0740(O)(AAA+-type ATPase)	*	*
A03.2090.16	XP_009134429.1	PREDICTED: uncharacterized protein LOC103858761 [Brassica rapa]	*	*	GO:0005524(ATP binding);GO:0000166(nucleotide binding)	*	*	KOG0740(O)(AAA+-type ATPase)	*	*
A03.2090.17	XP_009134429.1	PREDICTED: uncharacterized protein LOC103858761 [Brassica rapa]	*	*	GO:0005524(ATP binding);GO:0000166(nucleotide binding)	*	*	KOG0740(O)(AAA+-type ATPase)	*	*
A03.2090.18	XP_009134429.1	PREDICTED: uncharacterized protein LOC103858761 [Brassica rapa]	*	*	GO:0005524(ATP binding);GO:0000166(nucleotide binding)	*	*	KOG0740(O)(AAA+-type ATPase)	*	*
A03.2090.19	XP_009134429.1	PREDICTED: uncharacterized protein LOC103858761 [Brassica rapa]	*	*	GO:0005524(ATP binding);GO:0000166(nucleotide binding)	*	*	KOG0740(O)(AAA+-type ATPase)	*	*
A03.2090.2	XP_009134429.1	PREDICTED: uncharacterized protein LOC103858761 [Brassica rapa]	*	*	GO:0005524(ATP binding);GO:0000166(nucleotide binding)	*	*	KOG0740(O)(AAA+-type ATPase)	*	*
A03.2090.20	XP_009134429.1	PREDICTED: uncharacterized protein LOC103858761 [Brassica rapa]	*	*	GO:0005524(ATP binding);GO:0000166(nucleotide binding)	*	*	KOG0740(O)(AAA+-type ATPase)	*	*
A03.2090.21	XP_009134429.1	PREDICTED: uncharacterized protein LOC103858761 [Brassica rapa]	*	*	GO:0005524(ATP binding);GO:0000166(nucleotide binding)	*	*	KOG0740(O)(AAA+-type ATPase)	*	*
A03.2090.22	XP_009134429.1	PREDICTED: uncharacterized protein LOC103858761 [Brassica rapa]	*	*	GO:0005524(ATP binding);GO:0000166(nucleotide binding)	*	*	KOG0740(O)(AAA+-type ATPase)	*	*
A03.2090.23	XP_009134429.1	PREDICTED: uncharacterized protein LOC103858761 [Brassica rapa]	*	*	GO:0005524(ATP binding);GO:0000166(nucleotide binding)	*	*	KOG0740(O)(AAA+-type ATPase)	sp|P28737|MSP1_YEAST	sp|P28737|MSP1_YEAST Protein MSP1 OS=Saccharomyces cerevisiae (strain ATCC 204508 / S288c) GN=MSP1 PE=1 SV=2
A03.2090.24	XP_009134429.1	PREDICTED: uncharacterized protein LOC103858761 [Brassica rapa]	*	*	GO:0005524(ATP binding);GO:0000166(nucleotide binding)	*	*	KOG0740(O)(AAA+-type ATPase)	*	*
A03.2090.25	XP_009134429.1	PREDICTED: uncharacterized protein LOC103858761 [Brassica rapa]	*	*	GO:0005524(ATP binding);GO:0000166(nucleotide binding)	*	*	KOG0740(O)(AAA+-type ATPase)	*	*
A03.2090.26	XP_009134429.1	PREDICTED: uncharacterized protein LOC103858761 [Brassica rapa]	*	*	GO:0005524(ATP binding);GO:0000166(nucleotide binding)	*	*	KOG0740(O)(AAA+-type ATPase)	sp|Q503W7|ATD1B_DANRE	sp|Q503W7|ATD1B_DANRE ATPase family AAA domain-containing protein 1-B OS=Danio rerio GN=atad1b PE=2 SV=2
A03.2090.27	XP_009134429.1	PREDICTED: uncharacterized protein LOC103858761 [Brassica rapa]	*	*	GO:0005524(ATP binding);GO:0000166(nucleotide binding)	*	*	KOG0740(O)(AAA+-type ATPase)	*	*
A03.2090.28	XP_009134429.1	PREDICTED: uncharacterized protein LOC103858761 [Brassica rapa]	*	*	GO:0005524(ATP binding);GO:0000166(nucleotide binding)	*	*	KOG0740(O)(AAA+-type ATPase)	*	*
A03.2090.29	XP_009134429.1	PREDICTED: uncharacterized protein LOC103858761 [Brassica rapa]	*	*	GO:0005524(ATP binding);GO:0000166(nucleotide binding)	*	*	KOG0740(O)(AAA+-type ATPase)	*	*
A03.2090.3	XP_009134429.1	PREDICTED: uncharacterized protein LOC103858761 [Brassica rapa]	*	*	GO:0005524(ATP binding);GO:0000166(nucleotide binding)	*	*	KOG0740(O)(AAA+-type ATPase)	*	*
A03.2090.30	XP_009134429.1	PREDICTED: uncharacterized protein LOC103858761 [Brassica rapa]	*	*	GO:0005524(ATP binding);GO:0000166(nucleotide binding)	*	*	KOG0740(O)(AAA+-type ATPase)	*	*
A03.2090.31	XP_009134429.1	PREDICTED: uncharacterized protein LOC103858761 [Brassica rapa]	*	*	GO:0005524(ATP binding);GO:0000166(nucleotide binding)	*	*	KOG0740(O)(AAA+-type ATPase)	*	*
A03.2090.32	XP_009134429.1	PREDICTED: uncharacterized protein LOC103858761 [Brassica rapa]	*	*	GO:0005524(ATP binding);GO:0000166(nucleotide binding)	*	*	KOG0740(O)(AAA+-type ATPase)	*	*
A03.2090.33	XP_018461885.1	PREDICTED: uncharacterized protein LOC108832933 isoform X1 [Raphanus sativus]	*	*	GO:0005524(ATP binding);GO:0000166(nucleotide binding)	*	*	KOG0740(O)(AAA+-type ATPase)	*	*
A03.2090.4	XP_009134429.1	PREDICTED: uncharacterized protein LOC103858761 [Brassica rapa]	*	*	GO:0005524(ATP binding);GO:0000166(nucleotide binding)	*	*	KOG0740(O)(AAA+-type ATPase)	*	*
A03.2090.5	XP_009134429.1	PREDICTED: uncharacterized protein LOC103858761 [Brassica rapa]	*	*	GO:0005524(ATP binding);GO:0000166(nucleotide binding)	*	*	KOG0740(O)(AAA+-type ATPase)	*	*
A03.2090.6	XP_009134429.1	PREDICTED: uncharacterized protein LOC103858761 [Brassica rapa]	*	*	GO:0005524(ATP binding);GO:0000166(nucleotide binding)	*	*	KOG0740(O)(AAA+-type ATPase)	*	*
A03.2090.7	XP_009134429.1	PREDICTED: uncharacterized protein LOC103858761 [Brassica rapa]	*	*	GO:0005524(ATP binding);GO:0000166(nucleotide binding)	*	*	KOG0740(O)(AAA+-type ATPase)	sp|F6QV99|ATAD1_BOVIN	sp|F6QV99|ATAD1_BOVIN ATPase family AAA domain-containing protein 1 OS=Bos taurus GN=ATAD1 PE=2 SV=2
A03.2090.8	XP_009134429.1	PREDICTED: uncharacterized protein LOC103858761 [Brassica rapa]	*	*	GO:0005524(ATP binding);GO:0000166(nucleotide binding)	*	*	KOG0740(O)(AAA+-type ATPase)	*	*
A03.2090.9	XP_009134429.1	PREDICTED: uncharacterized protein LOC103858761 [Brassica rapa]	*	*	GO:0005524(ATP binding);GO:0000166(nucleotide binding)	*	*	KOG0740(O)(AAA+-type ATPase)	sp|Q505J9|ATAD1_RAT	sp|Q505J9|ATAD1_RAT ATPase family AAA domain-containing protein 1 OS=Rattus norvegicus GN=Atad1 PE=1 SV=1
A03.2091.1	ACP30573.1	disease resistance protein [Brassica rapa subsp. pekinensis]	*	*	*	*	*	*	*	*
A03.2118.1	XP_009134581.1	PREDICTED: uncharacterized protein LOC103858888 [Brassica rapa]	*	GO:0005886(plasma membrane)	*	*	*	*	*	*
A03.2118.2	XP_009134581.1	PREDICTED: uncharacterized protein LOC103858888 [Brassica rapa]	*	GO:0005886(plasma membrane)	*	*	*	*	*	*
A03.2124.1	XP_009135962.1	PREDICTED: uncharacterized protein LOC103860111 [Brassica rapa]	*	*	*	*	*	*	*	*
A03.2128.1	XP_018513302.1	PREDICTED: probable serine/threonine-protein kinase At1g54610 [Brassica rapa]	GO:0006468(protein phosphorylation);GO:0016310(phosphorylation)	GO:0005886(plasma membrane)	GO:0004672(protein kinase activity);GO:0005524(ATP binding);GO:0004674(protein serine/threonine kinase activity);GO:0000166(nucleotide binding);GO:0016301(kinase activity)	K08819|CDK12_13|http://www.genome.jp/dbget-bin/www_bget?ko:K08819	*	KOG0600(D)(Cdc2-related protein kinase)	sp|Q9ZVM9|Y1461_ARATH	sp|Q9ZVM9|Y1461_ARATH Probable serine/threonine-protein kinase At1g54610 OS=Arabidopsis thaliana GN=At1g54610 PE=1 SV=1
A03.2128.2	XP_018513302.1	PREDICTED: probable serine/threonine-protein kinase At1g54610 [Brassica rapa]	GO:0006468(protein phosphorylation);GO:0016310(phosphorylation)	GO:0005886(plasma membrane)	GO:0004672(protein kinase activity);GO:0005524(ATP binding);GO:0004674(protein serine/threonine kinase activity);GO:0000166(nucleotide binding);GO:0016301(kinase activity)	K08819|CDK12_13|http://www.genome.jp/dbget-bin/www_bget?ko:K08819	*	KOG0600(D)(Cdc2-related protein kinase)	*	*
A03.2128.3	XP_018513302.1	PREDICTED: probable serine/threonine-protein kinase At1g54610 [Brassica rapa]	GO:0006468(protein phosphorylation);GO:0016310(phosphorylation)	GO:0005886(plasma membrane)	GO:0004672(protein kinase activity);GO:0005524(ATP binding);GO:0004674(protein serine/threonine kinase activity);GO:0000166(nucleotide binding);GO:0016301(kinase activity)	K08819|CDK12_13|http://www.genome.jp/dbget-bin/www_bget?ko:K08819	*	KOG0600(D)(Cdc2-related protein kinase)	*	*
A03.2129.1	XP_009134640.1	PREDICTED: probable galacturonosyltransferase 13 isoform X1 [Brassica rapa]	GO:0045489(pectin biosynthetic process);GO:0071555(cell wall organization)	GO:0016020(membrane);GO:0000139(Golgi membrane);GO:0016021(integral component of membrane);GO:0005794(Golgi apparatus)	GO:0016740(transferase activity);GO:0016757(transferase activity, transferring glycosyl groups);GO:0047262(polygalacturonate 4-alpha-galacturonosyltransferase activity)	K13648|GAUT|http://www.genome.jp/dbget-bin/www_bget?ko:K13648	ko00520(Amino sugar and nucleotide sugar metabolism)	*	sp|Q0WV13|GAUTD_ARATH	sp|Q0WV13|GAUTD_ARATH Probable galacturonosyltransferase 13 OS=Arabidopsis thaliana GN=GAUT13 PE=2 SV=1
A03.2131.1	XP_009134650.1	PREDICTED: protein LONGIFOLIA 2-like [Brassica rapa]	GO:0051513(regulation of monopolar cell growth)	GO:0005634(nucleus);GO:0005737(cytoplasm);GO:0005856(cytoskeleton)	GO:0005515(protein binding);GO:0008017(microtubule binding)	*	*	*	sp|Q9S823|LNG2_ARATH	sp|Q9S823|LNG2_ARATH Protein LONGIFOLIA 2 OS=Arabidopsis thaliana GN=LNG2 PE=1 SV=1
A03.2131.2	XP_009134650.1	PREDICTED: protein LONGIFOLIA 2-like [Brassica rapa]	GO:0051513(regulation of monopolar cell growth)	GO:0005634(nucleus);GO:0005737(cytoplasm);GO:0005856(cytoskeleton)	GO:0005515(protein binding);GO:0008017(microtubule binding)	*	*	*	*	*
A03.214.1	XP_013729894.1	PREDICTED: 5-methyltetrahydropteroyltriglutamate--homocysteine methyltransferase 1 [Brassica napus]	GO:0009086(methionine biosynthetic process);GO:0008652(cellular amino acid biosynthetic process)	*	GO:0003871(5-methyltetrahydropteroyltriglutamate-homocysteine S-methyltransferase activity);GO:0008270(zinc ion binding)	K00549|metE|http://www.genome.jp/dbget-bin/www_bget?ko:K00549	ko00270(Cysteine and methionine metabolism);ko00450(Selenocompound metabolism);ko01230(Biosynthesis of amino acids)	KOG2263(E)(Methionine synthase II (cobalamin-independent))	sp|O50008|METE1_ARATH	sp|O50008|METE1_ARATH 5-methyltetrahydropteroyltriglutamate--homocysteine methyltransferase 1 OS=Arabidopsis thaliana GN=MS1 PE=1 SV=1
A03.2143.1	XP_009134711.1	PREDICTED: receptor-like kinase LIP2 [Brassica rapa]	GO:0006468(protein phosphorylation);GO:0016310(phosphorylation);GO:0010183(pollen tube guidance);GO:0007166(cell surface receptor signaling pathway)	GO:0005886(plasma membrane);GO:0090404(pollen tube tip)	GO:0004672(protein kinase activity);GO:0004674(protein serine/threonine kinase activity);GO:0005524(ATP binding);GO:0000166(nucleotide binding);GO:0016301(kinase activity);GO:0004675(transmembrane receptor protein serine/threonine kinase activity)	*	*	*	sp|Q9M8S2|LIPG2_ARATH	sp|Q9M8S2|LIPG2_ARATH Receptor-like kinase LIP2 OS=Arabidopsis thaliana GN=LIP2 PE=1 SV=1
A03.2150.1	*	*	*	*	*	*	*	*	*	*
A03.2173.1	XP_009134835.1	PREDICTED: probable pectinesterase/pectinesterase inhibitor 21 [Brassica rapa]	GO:0045490(pectin catabolic process);GO:0042545(cell wall modification)	GO:0016020(membrane);GO:0005618(cell wall);GO:0016021(integral component of membrane)	GO:0030599(pectinesterase activity);GO:0004857(enzyme inhibitor activity);GO:0016787(hydrolase activity);GO:0045330(aspartyl esterase activity)	K01051|E3.1.1.11|http://www.genome.jp/dbget-bin/www_bget?ko:K01051	ko00040(Pentose and glucuronate interconversions)	*	sp|Q8GX86|PME21_ARATH	sp|Q8GX86|PME21_ARATH Probable pectinesterase/pectinesterase inhibitor 21 OS=Arabidopsis thaliana GN=PME21 PE=2 SV=2
A03.2182.1	XP_009134883.1	PREDICTED: SAC3 family protein B-like isoform X2 [Brassica rapa]	*	*	*	*	*	KOG1860(UD)(Nuclear protein export factor)	sp|F4JAU2|SAC3B_ARATH	sp|F4JAU2|SAC3B_ARATH SAC3 family protein B OS=Arabidopsis thaliana GN=SAC3B PE=1 SV=1
A03.2187.1	XP_013684678.1	PREDICTED: serine/threonine-protein phosphatase 4 regulatory subunit 3-like [Brassica napus]	*	*	*	K17491|SMEK, PPP4R3|http://www.genome.jp/dbget-bin/www_bget?ko:K17491	*	KOG2175(G)(Protein predicted to be involved in carbohydrate metabolism)	sp|Q4S6U8|PP4R3_TETNG	sp|Q4S6U8|PP4R3_TETNG Serine/threonine-protein phosphatase 4 regulatory subunit 3 OS=Tetraodon nigroviridis GN=smek1 PE=3 SV=1
A03.2195.1	XP_009134943.1	PREDICTED: sterol 3-beta-glucosyltransferase UGT80A2-like [Brassica rapa]	GO:0008152(metabolic process);GO:0005975(carbohydrate metabolic process);GO:0030259(lipid glycosylation)	*	GO:0016758(transferase activity, transferring hexosyl groups)	K05841|E2.4.1.173|http://www.genome.jp/dbget-bin/www_bget?ko:K05841	*	*	sp|Q9M8Z7|U80A2_ARATH	sp|Q9M8Z7|U80A2_ARATH Sterol 3-beta-glucosyltransferase UGT80A2 OS=Arabidopsis thaliana GN=UGT80A2 PE=1 SV=1
A03.2222.1	XP_009135984.1	PREDICTED: pre-mRNA-splicing factor CWC22 homolog [Brassica rapa]	*	*	GO:0003723(RNA binding)	K13100|CWC22|http://www.genome.jp/dbget-bin/www_bget?ko:K13100	*	KOG2140(R)(Uncharacterized conserved protein)	sp|Q9VJ87|CWC22_DROME	sp|Q9VJ87|CWC22_DROME Pre-mRNA-splicing factor CWC22 homolog OS=Drosophila melanogaster GN=ncm PE=1 SV=3
A03.2228.1	CDY01643.1	BnaC04g31090D [Brassica napus]	*	*	*	*	*	*	*	*
A03.2237.1	XP_009135122.1	PREDICTED: calcium-dependent protein kinase 2-like [Brassica rapa]	GO:0016310(phosphorylation);GO:0006468(protein phosphorylation)	*	GO:0004672(protein kinase activity);GO:0004674(protein serine/threonine kinase activity);GO:0005509(calcium ion binding);GO:0016301(kinase activity);GO:0005524(ATP binding);GO:0000166(nucleotide binding)	K13412|CPK|http://www.genome.jp/dbget-bin/www_bget?ko:K13412	ko04626(Plant-pathogen interaction)	*	sp|Q06850|CDPK1_ARATH	sp|Q06850|CDPK1_ARATH Calcium-dependent protein kinase 1 OS=Arabidopsis thaliana GN=CPK1 PE=1 SV=1
A03.2238.1	*	*	*	*	*	*	*	*	*	*
A03.2257.1	*	*	*	*	*	*	*	*	*	*
A03.2263.1	XP_013723218.1	PREDICTED: replication protein A 70 kDa DNA-binding subunit C-like [Brassica napus]	*	*	*	K07466|RFA1, RPA1, rpa|http://www.genome.jp/dbget-bin/www_bget?ko:K07466	ko03030(DNA replication);ko03440(Homologous recombination);ko03430(Mismatch repair);ko03420(Nucleotide excision repair)	*	*	*
A03.2264.1	XP_013650904.1	PREDICTED: uncharacterized protein LOC106355515 [Brassica napus]	*	*	*	*	*	*	sp|Q8I7P9|POL5_DROME	sp|Q8I7P9|POL5_DROME Retrovirus-related Pol polyprotein from transposon opus OS=Drosophila melanogaster GN=pol PE=3 SV=1
A03.2264.2	XP_013650904.1	PREDICTED: uncharacterized protein LOC106355515 [Brassica napus]	*	*	*	*	*	*	*	*
A03.2270.1	XP_013646882.1	PREDICTED: uncharacterized protein LOC106351660 [Brassica napus]	*	*	*	*	*	*	*	*
A03.2274.1	XP_009135304.1	PREDICTED: uncharacterized protein LOC103859516 [Brassica rapa]	GO:0008150(biological_process)	GO:0016021(integral component of membrane);GO:0016020(membrane);GO:0005783(endoplasmic reticulum);GO:0005794(Golgi apparatus)	GO:0003674(molecular_function)	*	*	*	*	*
A03.2286.1	XP_009135388.1	PREDICTED: terpenoid synthase 17-like [Brassica rapa]	GO:0008152(metabolic process);GO:0016114(terpenoid biosynthetic process)	GO:0005737(cytoplasm)	GO:0000287(magnesium ion binding);GO:0016829(lyase activity);GO:0010333(terpene synthase activity);GO:0046872(metal ion binding)	*	*	*	sp|Q9LRR2|TPS17_ARATH	sp|Q9LRR2|TPS17_ARATH Terpenoid synthase 17 OS=Arabidopsis thaliana GN=TPS17 PE=2 SV=2
A03.2304.1	XP_013734029.1	PREDICTED: uncharacterized protein LOC106437651 [Brassica napus]	*	*	*	*	*	*	sp|Q9ZS96|Y4478_ARATH	sp|Q9ZS96|Y4478_ARATH Uncharacterized protein At4g04775 OS=Arabidopsis thaliana GN=At4g04775 PE=2 SV=1
A03.2332.1	XP_013736469.1	PREDICTED: probable serine/threonine-protein kinase WNK6 [Brassica napus]	GO:0006468(protein phosphorylation);GO:0016310(phosphorylation)	*	GO:0004672(protein kinase activity);GO:0005524(ATP binding);GO:0016301(kinase activity)	K08867|WNK, PRKWNK|http://www.genome.jp/dbget-bin/www_bget?ko:K08867	*	KOG0584(R)(Serine/threonine protein kinase)	sp|Q8S8Y8|WNK6_ARATH	sp|Q8S8Y8|WNK6_ARATH Probable serine/threonine-protein kinase WNK6 OS=Arabidopsis thaliana GN=WNK6 PE=2 SV=1
A03.2334.1	XP_009135598.1	PREDICTED: putative proline-rich receptor-like protein kinase PERK6 [Brassica rapa]	GO:0006468(protein phosphorylation)	GO:0016020(membrane);GO:0016021(integral component of membrane)	GO:0004672(protein kinase activity);GO:0004674(protein serine/threonine kinase activity);GO:0005524(ATP binding)	*	*	*	sp|Q9LS95|PERK6_ARATH	sp|Q9LS95|PERK6_ARATH Putative proline-rich receptor-like protein kinase PERK6 OS=Arabidopsis thaliana GN=PERK6 PE=2 SV=2
A03.2338.1	XP_013741074.1	PREDICTED: pollen-specific leucine-rich repeat extensin-like protein 1 isoform X1 [Brassica napus]	GO:0071555(cell wall organization)	GO:0005576(extracellular region);GO:0005618(cell wall);GO:0005634(nucleus)	GO:0005199(structural constituent of cell wall)	*	*	*	sp|Q9LJ64|PLRX1_ARATH	sp|Q9LJ64|PLRX1_ARATH Pollen-specific leucine-rich repeat extensin-like protein 1 OS=Arabidopsis thaliana GN=PEX1 PE=2 SV=1
A03.2339.1	CDX82313.1	BnaA03g35080D [Brassica napus]	*	*	*	*	*	*	*	*
A03.2339.2	CDX82313.1	BnaA03g35080D [Brassica napus]	*	*	*	*	*	*	sp|Q2V3K0|DF169_ARATH	sp|Q2V3K0|DF169_ARATH Putative defensin-like protein 169 OS=Arabidopsis thaliana GN=At4g10603 PE=3 SV=1
A03.2344.1	XP_009135634.1	PREDICTED: D-3-phosphoglycerate dehydrogenase 3, chloroplastic [Brassica rapa]	GO:0008152(metabolic process);GO:0055114(oxidation-reduction process);GO:0008652(cellular amino acid biosynthetic process);GO:0006564(L-serine biosynthetic process);GO:0009070(serine family amino acid biosynthetic process)	GO:0005739(mitochondrion);GO:0009507(chloroplast);GO:0009570(chloroplast stroma);GO:0009536(plastid)	GO:0004617(phosphoglycerate dehydrogenase activity);GO:0016597(amino acid binding);GO:0016491(oxidoreductase activity);GO:0016616(oxidoreductase activity, acting on the CH-OH group of donors, NAD or NADP as acceptor);GO:0051287(NAD binding)	K00058|serA, PHGDH|http://www.genome.jp/dbget-bin/www_bget?ko:K00058	ko00260(Glycine, serine and threonine metabolism);ko01230(Biosynthesis of amino acids);ko01200(Carbon metabolism)	KOG0067(K)(Transcription factor CtBP)	sp|Q9LT69|SERA3_ARATH	sp|Q9LT69|SERA3_ARATH D-3-phosphoglycerate dehydrogenase 3, chloroplastic OS=Arabidopsis thaliana GN=PGDH3 PE=1 SV=1
A03.2347.1	*	*	*	*	*	*	*	*	*	*
A03.235.1	APU52347.1	pollen coat protein class B 1 [Brassica oleracea var. alboglabra]	*	*	*	*	*	*	*	*
A03.2356.1	CDX82250.1	BnaA03g35710D [Brassica napus]	*	*	*	*	*	*	*	*
A03.2362.1	CDY32396.1	BnaC03g41800D [Brassica napus]	*	*	*	*	*	*	*	*
A03.2368.1	XP_006400259.1	hypothetical protein EUTSA_v10012633mg [Eutrema salsugineum]	*	*	*	*	*	*	*	*
A03.2376.1	XP_013628371.1	PREDICTED: protein TIME FOR COFFEE-like isoform X1 [Brassica oleracea var. oleracea]	GO:0009737(response to abscisic acid);GO:0005982(starch metabolic process);GO:0042752(regulation of circadian rhythm);GO:0006979(response to oxidative stress);GO:0032502(developmental process);GO:0009414(response to water deprivation);GO:0048511(rhythmic process)	GO:0005634(nucleus)	GO:0003674(molecular_function)	*	*	*	sp|Q94KE2|TIC_ARATH	sp|Q94KE2|TIC_ARATH Protein TIME FOR COFFEE OS=Arabidopsis thaliana GN=TIC PE=1 SV=2
A03.2376.10	XP_018491354.1	PREDICTED: protein TIME FOR COFFEE-like [Raphanus sativus]	GO:0048511(rhythmic process);GO:0005982(starch metabolic process);GO:0006979(response to oxidative stress);GO:0009414(response to water deprivation);GO:0009737(response to abscisic acid);GO:0032502(developmental process);GO:0042752(regulation of circadian rhythm)	GO:0005634(nucleus)	GO:0003674(molecular_function)	*	*	*	*	*
A03.2376.11	XP_018491354.1	PREDICTED: protein TIME FOR COFFEE-like [Raphanus sativus]	*	*	*	*	*	*	*	*
A03.2376.12	XP_013751551.1	PREDICTED: protein TIME FOR COFFEE-like isoform X3 [Brassica napus]	*	*	*	*	*	*	*	*
A03.2376.13	CDX92941.1	BnaA03g36630D [Brassica napus]	*	*	*	*	*	*	*	*
A03.2376.14	XP_018491354.1	PREDICTED: protein TIME FOR COFFEE-like [Raphanus sativus]	*	*	*	*	*	*	*	*
A03.2376.15	XP_018491354.1	PREDICTED: protein TIME FOR COFFEE-like [Raphanus sativus]	*	*	*	*	*	*	*	*
A03.2376.16	XP_018491354.1	PREDICTED: protein TIME FOR COFFEE-like [Raphanus sativus]	*	*	*	*	*	*	*	*
A03.2376.17	XP_009135804.1	PREDICTED: protein TIME FOR COFFEE-like [Brassica rapa]	*	*	*	*	*	*	*	*
A03.2376.18	XP_013685081.1	PREDICTED: protein TIME FOR COFFEE-like [Brassica napus]	GO:0048511(rhythmic process);GO:0005982(starch metabolic process);GO:0006979(response to oxidative stress);GO:0009414(response to water deprivation);GO:0009737(response to abscisic acid);GO:0032502(developmental process);GO:0042752(regulation of circadian rhythm)	GO:0005634(nucleus)	GO:0003674(molecular_function)	*	*	*	*	*
A03.2376.2	CDX92941.1	BnaA03g36630D [Brassica napus]	*	*	*	*	*	*	*	*
A03.2376.3	XP_013628371.1	PREDICTED: protein TIME FOR COFFEE-like isoform X1 [Brassica oleracea var. oleracea]	GO:0005982(starch metabolic process);GO:0006979(response to oxidative stress);GO:0009414(response to water deprivation);GO:0009737(response to abscisic acid);GO:0032502(developmental process);GO:0042752(regulation of circadian rhythm);GO:0048511(rhythmic process)	GO:0005634(nucleus)	GO:0003674(molecular_function)	*	*	*	*	*
A03.2376.4	XP_018491354.1	PREDICTED: protein TIME FOR COFFEE-like [Raphanus sativus]	*	*	*	*	*	*	*	*
A03.2376.5	CDX92941.1	BnaA03g36630D [Brassica napus]	*	*	*	*	*	*	*	*
A03.2376.6	XP_013628371.1	PREDICTED: protein TIME FOR COFFEE-like isoform X1 [Brassica oleracea var. oleracea]	*	*	*	*	*	*	*	*
A03.2376.7	XP_018491354.1	PREDICTED: protein TIME FOR COFFEE-like [Raphanus sativus]	GO:0048511(rhythmic process);GO:0005982(starch metabolic process);GO:0006979(response to oxidative stress);GO:0009414(response to water deprivation);GO:0009737(response to abscisic acid);GO:0032502(developmental process);GO:0042752(regulation of circadian rhythm)	GO:0005634(nucleus)	GO:0003674(molecular_function)	*	*	*	*	*
A03.2376.8	XP_018491354.1	PREDICTED: protein TIME FOR COFFEE-like [Raphanus sativus]	GO:0048511(rhythmic process);GO:0005982(starch metabolic process);GO:0006979(response to oxidative stress);GO:0009414(response to water deprivation);GO:0009737(response to abscisic acid);GO:0032502(developmental process);GO:0042752(regulation of circadian rhythm)	GO:0005634(nucleus)	GO:0003674(molecular_function)	*	*	*	*	*
A03.2376.9	XP_018491354.1	PREDICTED: protein TIME FOR COFFEE-like [Raphanus sativus]	*	*	*	*	*	*	*	*
A03.2379.1	XP_009135817.1	PREDICTED: non-specific lipid-transfer protein-like protein At2g13820 [Brassica rapa]	GO:0006869(lipid transport)	*	GO:0008289(lipid binding)	*	*	*	*	*
A03.238.1	APU52347.1	pollen coat protein class B 1 [Brassica oleracea var. alboglabra]	*	*	*	*	*	*	sp|A8MQY8|ESFL9_ARATH	sp|A8MQY8|ESFL9_ARATH EMBRYO SURROUNDING FACTOR 1-like protein 9 OS=Arabidopsis thaliana GN=ESFL9 PE=2 SV=1
A03.239.1	APU52347.1	pollen coat protein class B 1 [Brassica oleracea var. alboglabra]	*	*	*	*	*	*	*	*
A03.239.2	APU52347.1	pollen coat protein class B 1 [Brassica oleracea var. alboglabra]	*	*	*	*	*	*	*	*
A03.239.3	APU52347.1	pollen coat protein class B 1 [Brassica oleracea var. alboglabra]	*	GO:0005576(extracellular region)	*	*	*	*	sp|A8MR88|ESFL8_ARATH	sp|A8MR88|ESFL8_ARATH EMBRYO SURROUNDING FACTOR 1-like protein 8 OS=Arabidopsis thaliana GN=ESFL8 PE=2 SV=1
A03.239.4	APU52347.1	pollen coat protein class B 1 [Brassica oleracea var. alboglabra]	*	GO:0005576(extracellular region)	*	*	*	*	*	*
A03.239.5	APU52347.1	pollen coat protein class B 1 [Brassica oleracea var. alboglabra]	*	GO:0005576(extracellular region)	*	*	*	*	*	*
A03.239.6	APU52347.1	pollen coat protein class B 1 [Brassica oleracea var. alboglabra]	*	GO:0005576(extracellular region)	*	*	*	*	*	*
A03.2392.1	*	*	*	*	*	*	*	*	*	*
A03.2401.1	XP_009136081.1	PREDICTED: rho guanine nucleotide exchange factor 8-like [Brassica rapa]	*	GO:0005886(plasma membrane);GO:0016020(membrane)	GO:0005089(Rho guanyl-nucleotide exchange factor activity);GO:0005085(guanyl-nucleotide exchange factor activity);GO:0042802(identical protein binding);GO:0005515(protein binding)	*	*	*	sp|Q9LV40|ROGF8_ARATH	sp|Q9LV40|ROGF8_ARATH Rho guanine nucleotide exchange factor 8 OS=Arabidopsis thaliana GN=ROPGEF8 PE=1 SV=1
A03.2406.1	*	*	*	*	*	*	*	*	*	*
A03.2415.1	*	*	*	*	*	*	*	*	*	*
A03.2424.1	XP_009136167.1	PREDICTED: uncharacterized protein LOC103860331 [Brassica rapa]	GO:0006457(protein folding)	GO:0005737(cytoplasm)	*	*	*	*	sp|Q8LCE9|FB163_ARATH	sp|Q8LCE9|FB163_ARATH F-box protein At3g19470 OS=Arabidopsis thaliana GN=At3g19470 PE=2 SV=1
A03.2437.1	XP_009136211.1	PREDICTED: uncharacterized protein LOC103860372 [Brassica rapa]	*	*	*	*	*	*	*	*
A03.2443.1	*	*	*	*	*	*	*	*	*	*
A03.2443.2	*	*	*	*	*	*	*	*	*	*
A03.2443.3	*	*	*	*	*	*	*	*	*	*
A03.2444.1	*	*	*	*	*	*	*	*	*	*
A03.2444.2	*	*	*	*	*	*	*	*	*	*
A03.2447.1	XP_009136284.2	PREDICTED: LOW QUALITY PROTEIN: pollen-specific leucine-rich repeat extensin-like protein 3 [Brassica rapa]	*	*	*	*	*	*	sp|Q9XIL9|PLRX3_ARATH	sp|Q9XIL9|PLRX3_ARATH Pollen-specific leucine-rich repeat extensin-like protein 3 OS=Arabidopsis thaliana GN=PEX3 PE=2 SV=1
A03.2448.1	CDY02263.1	BnaA03g39040D [Brassica napus]	*	*	*	*	*	*	*	*
A03.2451.1	XP_013628515.1	PREDICTED: purple acid phosphatase 10-like [Brassica oleracea var. oleracea]	*	*	GO:0046872(metal ion binding);GO:0016787(hydrolase activity);GO:0003993(acid phosphatase activity)	*	*	*	sp|Q9SIV9|PPA10_ARATH	sp|Q9SIV9|PPA10_ARATH Purple acid phosphatase 10 OS=Arabidopsis thaliana GN=PAP10 PE=2 SV=1
A03.2457.1	XP_018512561.1	PREDICTED: mechanosensitive ion channel protein 8 [Brassica rapa]	GO:0055085(transmembrane transport)	GO:0016021(integral component of membrane);GO:0016020(membrane)	*	*	*	KOG4629(M)(Predicted mechanosensitive ion channel)	sp|F4IME2|MSL8_ARATH	sp|F4IME2|MSL8_ARATH Mechanosensitive ion channel protein 8 OS=Arabidopsis thaliana GN=MSL8 PE=2 SV=2
A03.2461.1	XP_009136386.1	PREDICTED: uncharacterized protein LOC103860523 [Brassica rapa]	*	*	*	*	*	KOG2850(R)(Predicted peptidoglycan-binding protein, contains LysM domain)	*	*
A03.2468.1	XP_009136415.1	PREDICTED: kinesin-like protein KIN-4C isoform X2 [Brassica rapa]	GO:0007018(microtubule-based movement)	*	GO:0005524(ATP binding);GO:0008017(microtubule binding);GO:0000166(nucleotide binding);GO:0003777(microtubule motor activity)	K10395|KIF4_21_27|http://www.genome.jp/dbget-bin/www_bget?ko:K10395	*	KOG0245(Z)(Kinesin-like protein)	sp|F4K0J3|KN4C_ARATH	sp|F4K0J3|KN4C_ARATH Kinesin-like protein KIN-4C OS=Arabidopsis thaliana GN=KIN4C PE=2 SV=2
A03.2477.1	*	*	*	*	*	*	*	*	*	*
A03.248.1	CDY60722.1	BnaAnng17130D [Brassica napus]	*	*	*	*	*	*	sp|Q8GWJ6|MUB6_ARATH	sp|Q8GWJ6|MUB6_ARATH Membrane-anchored ubiquitin-fold protein 6 OS=Arabidopsis thaliana GN=MUB6 PE=1 SV=1
A03.248.2	CDY60722.1	BnaAnng17130D [Brassica napus]	*	*	*	*	*	*	*	*
A03.2483.1	XP_009137074.1	PREDICTED: ABC transporter A family member 12 isoform X1 [Brassica rapa]	*	*	*	*	*	KOG0059(IR)(Lipid exporter ABCA1 and related proteins, ABC superfamily)	sp|Q9FLT8|AB12A_ARATH	sp|Q9FLT8|AB12A_ARATH ABC transporter A family member 12 OS=Arabidopsis thaliana GN=ABCA12 PE=3 SV=1
A03.25.1	CDY46630.1	BnaA07g10660D [Brassica napus]	*	*	*	*	*	*	*	*
A03.25.2	CDY46630.1	BnaA07g10660D [Brassica napus]	*	*	*	*	*	*	*	*
A03.2500.1	XP_009136631.1	PREDICTED: prosaposin-like [Brassica rapa]	GO:0006665(sphingolipid metabolic process);GO:0006629(lipid metabolic process)	GO:0005764(lysosome)	*	K12382|PSAP, SGP1|http://www.genome.jp/dbget-bin/www_bget?ko:K12382	*	KOG1340(IG)(Prosaposin)	sp|P07602|SAP_HUMAN	sp|P07602|SAP_HUMAN Prosaposin OS=Homo sapiens GN=PSAP PE=1 SV=2
A03.2501.1	XP_013745629.1	PREDICTED: ethylene-overproduction protein 1-like [Brassica napus]	*	*	*	*	*	*	sp|O65020|ETO1_ARATH	sp|O65020|ETO1_ARATH Ethylene-overproduction protein 1 OS=Arabidopsis thaliana GN=ETO1 PE=1 SV=2
A03.2517.1	*	*	*	*	*	*	*	*	*	*
A03.2537.1	XP_013597719.1	PREDICTED: decapping nuclease DXO homolog, chloroplastic [Brassica oleracea var. oleracea]	*	*	*	K14845|RAI1, DOM3Z|http://www.genome.jp/dbget-bin/www_bget?ko:K14845	*	KOG1982(L)(Nuclear 5'-3' exoribonuclease-interacting protein, Rai1p)	sp|Q8RY73|DXO_ARATH	sp|Q8RY73|DXO_ARATH Decapping nuclease DXO homolog, chloroplastic OS=Arabidopsis thaliana GN=At4g17620 PE=1 SV=1
A03.2538.1	XP_009136859.1	PREDICTED: casein kinase II subunit beta' [Brassica rapa]	GO:0006468(protein phosphorylation);GO:0007165(signal transduction);GO:0016310(phosphorylation);GO:0080163(regulation of protein serine/threonine phosphatase activity)	GO:0005956(protein kinase CK2 complex);GO:0005634(nucleus);GO:0005737(cytoplasm);GO:0005829(cytosol)	GO:0019887(protein kinase regulator activity);GO:0016301(kinase activity)	K03115|CSNK2B|http://www.genome.jp/dbget-bin/www_bget?ko:K03115	ko03008(Ribosome biogenesis in eukaryotes);ko04712(Circadian rhythm - plant)	KOG3092(TDK)(Casein kinase II, beta subunit)	sp|P40229|CSK2C_ARATH	sp|P40229|CSK2C_ARATH Casein kinase II subunit beta-2 OS=Arabidopsis thaliana GN=CKB2 PE=1 SV=1
A03.2565.1	CDY13959.1	BnaC09g38670D [Brassica napus]	*	*	*	K14484|IAA|http://www.genome.jp/dbget-bin/www_bget?ko:K14484	ko04075(Plant hormone signal transduction)	*	*	*
A03.2581.1	XP_013697352.1	PREDICTED: DNA-directed RNA polymerase II subunit 2-like [Brassica napus]	GO:0006351(transcription, DNA-templated)	*	GO:0003899(DNA-directed 5'-3' RNA polymerase activity);GO:0003677(DNA binding);GO:0016740(transferase activity);GO:0032549(ribonucleoside binding);GO:0016779(nucleotidyltransferase activity)	K03010|RPB2, POLR2B|http://www.genome.jp/dbget-bin/www_bget?ko:K03010	ko03020(RNA polymerase);ko00230(Purine metabolism);ko00240(Pyrimidine metabolism)	KOG0214(K)(RNA polymerase II, second largest subunit)	sp|P38420|NRPB2_ARATH	sp|P38420|NRPB2_ARATH DNA-directed RNA polymerase II subunit 2 OS=Arabidopsis thaliana GN=NRPB2 PE=1 SV=2
A03.2584.1	XP_009137231.1	PREDICTED: disease resistance protein TAO1-like isoform X1 [Brassica rapa]	*	*	*	*	*	*	sp|Q9FI14|TAO1_ARATH	sp|Q9FI14|TAO1_ARATH Disease resistance protein TAO1 OS=Arabidopsis thaliana GN=TAO1 PE=4 SV=1
A03.2590.1	XP_018512897.1	PREDICTED: uncharacterized protein LOC108871195 [Brassica rapa]	*	*	*	*	*	*	sp|Q8RXA7|SCD1_ARATH	sp|Q8RXA7|SCD1_ARATH DENN domain and WD repeat-containing protein SCD1 OS=Arabidopsis thaliana GN=SCD1 PE=1 SV=1
A03.2592.1	*	*	*	*	*	*	*	*	*	*
A03.2597.1	XP_018448064.1	PREDICTED: 26S proteasome non-ATPase regulatory subunit 3 homolog A [Raphanus sativus]	*	*	*	K03033|PSMD3, RPN3|http://www.genome.jp/dbget-bin/www_bget?ko:K03033	ko03050(Proteasome)	*	sp|Q9LNU4|PSD3A_ARATH	sp|Q9LNU4|PSD3A_ARATH 26S proteasome non-ATPase regulatory subunit 3 homolog A OS=Arabidopsis thaliana GN=RPN3A PE=1 SV=3
A03.260.1	CDY01791.1	BnaC06g28310D [Brassica napus]	*	*	*	*	*	*	*	*
A03.2603.1	XP_013737670.1	PREDICTED: uncharacterized protein LOC106440524 [Brassica napus]	*	*	*	*	*	*	*	*
A03.2603.2	XP_013737670.1	PREDICTED: uncharacterized protein LOC106440524 [Brassica napus]	*	*	*	*	*	*	*	*
A03.2603.3	XP_013737670.1	PREDICTED: uncharacterized protein LOC106440524 [Brassica napus]	*	*	*	*	*	*	*	*
A03.2604.1	*	*	*	*	*	*	*	*	*	*
A03.264.1	CDY34189.1	BnaA02g28510D [Brassica napus]	*	*	*	*	*	*	sp|Q8GX02|SPH14_ARATH	sp|Q8GX02|SPH14_ARATH S-protein homolog 14 OS=Arabidopsis thaliana GN=SPH14 PE=2 SV=1
A03.2644.1	XP_018435759.1	PREDICTED: uncharacterized protein LOC108808055 [Raphanus sativus]	*	*	*	*	*	*	sp|P0C2F6|RNHX1_ARATH	sp|P0C2F6|RNHX1_ARATH Putative ribonuclease H protein At1g65750 OS=Arabidopsis thaliana GN=At1g65750 PE=3 SV=1
A03.2644.2	XP_018435759.1	PREDICTED: uncharacterized protein LOC108808055 [Raphanus sativus]	*	*	*	*	*	*	*	*
A03.2668.1	*	*	*	*	*	*	*	*	*	*
A03.2690.1	*	*	*	*	*	*	*	*	*	*
A03.2690.2	XP_006283576.1	hypothetical protein CARUB_v10004628mg, partial [Capsella rubella]	GO:0010629(negative regulation of gene expression)	*	*	K10752|RBBP4, HAT2, CAF1, MIS16|http://www.genome.jp/dbget-bin/www_bget?ko:K10752	*	*	sp|Q9SU78|MSI5_ARATH	sp|Q9SU78|MSI5_ARATH WD-40 repeat-containing protein MSI5 OS=Arabidopsis thaliana GN=MSI5 PE=1 SV=2
A03.2706.1	XP_009137959.1	PREDICTED: eukaryotic translation initiation factor-like [Brassica rapa]	*	*	GO:0003723(RNA binding)	K03260|EIF4G|http://www.genome.jp/dbget-bin/www_bget?ko:K03260	ko03013(RNA transport)	KOG0401(J)(Translation initiation factor 4F, ribosome/mRNA-bridging subunit (eIF-4G))	sp|O82233|IF4G2_ARATH	sp|O82233|IF4G2_ARATH Eukaryotic translation initiation factor isoform 4G-2 OS=Arabidopsis thaliana GN=EIF(ISO)4G2 PE=1 SV=1
A03.2709.1	XP_009137970.1	PREDICTED: uncharacterized protein LOC103862006 [Brassica rapa]	GO:0007049(cell cycle)	GO:0005634(nucleus)	*	K10842|MNAT1|http://www.genome.jp/dbget-bin/www_bget?ko:K10842	ko03420(Nucleotide excision repair);ko03022(Basal transcription factors)	KOG3800(O)(Predicted E3 ubiquitin ligase containing RING finger, subunit of transcription/repair factor TFIIH and CDK-activating kinase assembly factor)	sp|P51950|MAT1_MARGL	sp|P51950|MAT1_MARGL CDK-activating kinase assembly factor MAT1 OS=Marthasterias glacialis PE=1 SV=1
A03.2713.1	XP_009137999.1	PREDICTED: U-box domain-containing protein 35 isoform X1 [Brassica rapa]	GO:0006950(response to stress);GO:0006468(protein phosphorylation)	*	GO:0004672(protein kinase activity);GO:0005524(ATP binding)	K17609|NXN|http://www.genome.jp/dbget-bin/www_bget?ko:K17609	*	*	sp|Q8S8S7|PUB34_ARATH	sp|Q8S8S7|PUB34_ARATH U-box domain-containing protein 34 OS=Arabidopsis thaliana GN=PUB34 PE=3 SV=1
A03.2713.2	XP_018513285.1	PREDICTED: U-box domain-containing protein 35 isoform X2 [Brassica rapa]	GO:0006950(response to stress);GO:0006468(protein phosphorylation)	*	GO:0004672(protein kinase activity);GO:0005524(ATP binding)	K17609|NXN|http://www.genome.jp/dbget-bin/www_bget?ko:K17609	*	*	*	*
A03.2713.3	XP_013750427.1	PREDICTED: U-box domain-containing protein 35-like [Brassica napus]	GO:0006950(response to stress);GO:0006468(protein phosphorylation)	*	GO:0004672(protein kinase activity);GO:0005524(ATP binding)	K17609|NXN|http://www.genome.jp/dbget-bin/www_bget?ko:K17609	*	*	*	*
A03.2730.1	CDY17159.1	BnaA05g10290D [Brassica napus]	*	GO:0016021(integral component of membrane);GO:0016020(membrane)	*	*	*	*	*	*
A03.2730.2	CDY17159.1	BnaA05g10290D [Brassica napus]	*	GO:0016021(integral component of membrane);GO:0016020(membrane)	*	*	*	*	*	*
A03.2745.1	XP_018513545.1	PREDICTED: pollen-specific leucine-rich repeat extensin-like protein 4 isoform X2 [Brassica rapa]	*	*	*	*	*	*	sp|O81765|PLRX4_ARATH	sp|O81765|PLRX4_ARATH Pollen-specific leucine-rich repeat extensin-like protein 4 OS=Arabidopsis thaliana GN=PEX4 PE=2 SV=1
A03.2749.1	CDY45302.1	BnaA03g52750D [Brassica napus]	GO:0008152(metabolic process)	*	GO:0003824(catalytic activity)	*	*	KOG2937(A)(Decapping enzyme complex, predicted pyrophosphatase DCP2)	sp|Q9FMX7|NIC2_ARATH	sp|Q9FMX7|NIC2_ARATH Nicotinamidase 2 OS=Arabidopsis thaliana GN=NIC2 PE=1 SV=1
A03.2749.2	CDY45302.1	BnaA03g52750D [Brassica napus]	GO:0008152(metabolic process)	*	GO:0003824(catalytic activity)	*	*	KOG2937(A)(Decapping enzyme complex, predicted pyrophosphatase DCP2)	*	*
A03.275.1	XP_009131893.1	PREDICTED: F-box protein At1g30790-like [Brassica rapa]	*	*	*	*	*	*	sp|Q9SY20|FB20_ARATH	sp|Q9SY20|FB20_ARATH F-box protein At1g30790 OS=Arabidopsis thaliana GN=At1g30790 PE=2 SV=2
A03.2757.1	XP_009138336.1	PREDICTED: beta-galactosidase 11-like [Brassica rapa]	GO:0008152(metabolic process);GO:0005975(carbohydrate metabolic process)	*	GO:0030246(carbohydrate binding);GO:0004565(beta-galactosidase activity);GO:0004553(hydrolase activity, hydrolyzing O-glycosyl compounds);GO:0016798(hydrolase activity, acting on glycosyl bonds);GO:0016787(hydrolase activity)	*	*	KOG0496(G)(Beta-galactosidase)	sp|Q9SCV1|BGA11_ARATH	sp|Q9SCV1|BGA11_ARATH Beta-galactosidase 11 OS=Arabidopsis thaliana GN=BGAL11 PE=2 SV=1
A03.2757.2	XP_009138336.1	PREDICTED: beta-galactosidase 11-like [Brassica rapa]	GO:0008152(metabolic process);GO:0005975(carbohydrate metabolic process)	*	GO:0030246(carbohydrate binding);GO:0004565(beta-galactosidase activity);GO:0004553(hydrolase activity, hydrolyzing O-glycosyl compounds);GO:0016798(hydrolase activity, acting on glycosyl bonds);GO:0016787(hydrolase activity)	*	*	KOG0496(G)(Beta-galactosidase)	*	*
A03.2760.1	XP_013647103.1	PREDICTED: zinc finger protein ZAT3-like [Brassica napus]	*	*	GO:0003676(nucleic acid binding);GO:0046872(metal ion binding)	*	*	*	sp|O65499|ZAT3_ARATH	sp|O65499|ZAT3_ARATH Zinc finger protein ZAT3 OS=Arabidopsis thaliana GN=ZAT3 PE=1 SV=1
A03.2768.1	XP_018453641.1	PREDICTED: uncharacterized protein LOC108824746 [Raphanus sativus]	*	*	*	*	*	*	*	*
A03.2786.1	XP_013728979.1	PREDICTED: calcium-transporting ATPase 2, plasma membrane-type [Brassica napus]	GO:0006810(transport);GO:0070588(calcium ion transmembrane transport);GO:0006811(ion transport);GO:0006816(calcium ion transport)	GO:0016020(membrane);GO:0016021(integral component of membrane)	GO:0046872(metal ion binding);GO:0005524(ATP binding);GO:0005516(calmodulin binding);GO:0000166(nucleotide binding);GO:0016787(hydrolase activity);GO:0005388(calcium-transporting ATPase activity)	K01537|E3.6.3.8|http://www.genome.jp/dbget-bin/www_bget?ko:K01537	*	KOG0202(P)(Ca2+ transporting ATPase)	sp|O81108|ACA2_ARATH	sp|O81108|ACA2_ARATH Calcium-transporting ATPase 2, plasma membrane-type OS=Arabidopsis thaliana GN=ACA2 PE=1 SV=1
A03.2791.1	BAA85462.1	transposon-like ORF [Brassica rapa]	*	*	*	*	*	*	*	*
A03.2792.1	XP_009138559.1	PREDICTED: uncharacterized protein LOC103862620 [Brassica rapa]	*	*	*	*	*	*	*	*
A03.2794.1	XP_013639370.1	PREDICTED: uncharacterized protein LOC106344557 [Brassica oleracea var. oleracea]	*	*	*	*	*	*	*	*
A03.2795.1	XP_009138573.1	PREDICTED: dynamin-2B isoform X1 [Brassica rapa]	*	*	*	K01528|DNM|http://www.genome.jp/dbget-bin/www_bget?ko:K01528	ko04144(Endocytosis)	KOG0446(UR)(Vacuolar sorting protein VPS1, dynamin, and related proteins)	sp|Q9LQ55|DRP2B_ARATH	sp|Q9LQ55|DRP2B_ARATH Dynamin-2B OS=Arabidopsis thaliana GN=DRP2B PE=1 SV=2
A03.2798.1	XP_013704180.1	PREDICTED: uncharacterized protein LOC106407874 [Brassica napus]	*	*	*	*	*	KOG0017(R)(FOG: Transposon-encoded proteins with TYA, reverse transcriptase, integrase domains in various combinations)	sp|Q7LHG5|YI31B_YEAST	sp|Q7LHG5|YI31B_YEAST Transposon Ty3-I Gag-Pol polyprotein OS=Saccharomyces cerevisiae (strain ATCC 204508 / S288c) GN=TY3B-I PE=3 SV=2
A03.2802.1	XP_018488039.1	PREDICTED: uncharacterized protein LOC108858647 [Raphanus sativus]	*	*	*	*	*	*	*	*
A03.2803.1	XP_013724547.1	PREDICTED: uncharacterized protein LOC106428349 [Brassica napus]	*	*	*	*	*	*	*	*
A03.2804.1	XP_013674109.1	PREDICTED: uncharacterized protein LOC106378544 [Brassica napus]	*	*	*	*	*	*	*	*
A03.2804.2	XP_013674109.1	PREDICTED: uncharacterized protein LOC106378544 [Brassica napus]	*	*	*	*	*	*	*	*
A03.2804.3	XP_013705007.1	PREDICTED: uncharacterized protein LOC106408863 [Brassica napus]	*	*	*	*	*	*	sp|Q9ZW82|PRNL2_ARATH	sp|Q9ZW82|PRNL2_ARATH Pirin-like protein 2 OS=Arabidopsis thaliana GN=PRN2 PE=1 SV=3
A03.2804.4	XP_013669197.1	PREDICTED: uncharacterized protein LOC106373590 [Brassica napus]	*	*	*	*	*	*	*	*
A03.2804.5	XP_013674109.1	PREDICTED: uncharacterized protein LOC106378544 [Brassica napus]	*	*	*	*	*	*	*	*
A03.2805.1	XP_013679202.1	PREDICTED: uncharacterized protein LOC106383673 [Brassica napus]	*	*	*	*	*	*	*	*
A03.2806.1	XP_009102739.1	PREDICTED: uncharacterized protein LOC103828846 [Brassica rapa]	*	*	*	*	*	*	*	*
A03.2821.1	*	*	*	*	*	*	*	*	*	*
A03.2822.1	XP_013739852.1	PREDICTED: uncharacterized protein LOC106442748 [Brassica napus]	*	*	*	*	*	*	sp|P0C2F6|RNHX1_ARATH	sp|P0C2F6|RNHX1_ARATH Putative ribonuclease H protein At1g65750 OS=Arabidopsis thaliana GN=At1g65750 PE=3 SV=1
A03.331.1	XP_009115928.1	PREDICTED: uncharacterized protein LOC103841156 [Brassica rapa]	*	*	*	*	*	*	*	*
A03.34.1	CDY11265.1	BnaA03g01010D [Brassica napus]	*	*	*	*	*	*	*	*
A03.348.1	CDX72315.1	BnaC07g43370D [Brassica napus]	*	*	*	*	*	*	*	*
A03.349.1	XP_018476533.1	PREDICTED: probable long-chain-alcohol O-fatty-acyltransferase 4 [Raphanus sativus]	GO:0006629(lipid metabolic process)	GO:0016020(membrane);GO:0016021(integral component of membrane)	GO:0008374(O-acyltransferase activity);GO:0016740(transferase activity);GO:0103095(wax ester synthase activity);GO:0016746(transferase activity, transferring acyl groups);GO:0047196(long-chain-alcohol O-fatty-acyltransferase activity)	*	*	*	sp|Q9FJ75|WAXS4_ARATH	sp|Q9FJ75|WAXS4_ARATH Probable long-chain-alcohol O-fatty-acyltransferase 4 OS=Arabidopsis thaliana GN=AT4 PE=2 SV=1
A03.356.1	XP_013642281.1	PREDICTED: TBC1 domain family member 15-like isoform X1 [Brassica napus]	*	*	*	*	*	KOG2197(T)(Ypt/Rab-specific GTPase-activating protein GYP7 and related proteins)	sp|Q9CXF4|TBC15_MOUSE	sp|Q9CXF4|TBC15_MOUSE TBC1 domain family member 15 OS=Mus musculus GN=Tbc1d15 PE=1 SV=1
A03.356.2	XP_009132426.1	PREDICTED: TBC1 domain family member 15-like isoform X1 [Brassica rapa]	*	*	*	*	*	KOG2197(T)(Ypt/Rab-specific GTPase-activating protein GYP7 and related proteins)	*	*
A03.362.1	CDX92984.1	BnaA03g37060D [Brassica napus]	GO:0009611(response to wounding);GO:0010193(response to ozone);GO:0010224(response to UV-B)	GO:0009535(chloroplast thylakoid membrane);GO:0009507(chloroplast);GO:0009543(chloroplast thylakoid lumen);GO:0030095(chloroplast photosystem II)	GO:0003674(molecular_function)	*	*	*	sp|Q39195|PST2_ARATH	sp|Q39195|PST2_ARATH Photosystem II 5 kDa protein, chloroplastic OS=Arabidopsis thaliana GN=PSBT PE=3 SV=2
A03.366.1	XP_009132465.1	PREDICTED: F-box/FBD/LRR-repeat protein At1g51370-like [Brassica rapa]	*	*	*	*	*	*	sp|Q6DBN6|FDL6_ARATH	sp|Q6DBN6|FDL6_ARATH F-box/FBD/LRR-repeat protein At1g51370 OS=Arabidopsis thaliana GN=At1g51370 PE=2 SV=1
A03.376.1	XP_009132511.1	PREDICTED: uncharacterized protein LOC103857110 [Brassica rapa]	*	*	GO:0005524(ATP binding);GO:0000166(nucleotide binding)	*	*	KOG0740(O)(AAA+-type ATPase)	sp|Q6NW58|SPAST_DANRE	sp|Q6NW58|SPAST_DANRE Spastin OS=Danio rerio GN=spast PE=2 SV=2
A03.386.1	XP_009132617.1	PREDICTED: putative defensin-like protein 225 [Brassica rapa]	GO:0007165(signal transduction);GO:0031640(killing of cells of other organism);GO:0006952(defense response);GO:0050832(defense response to fungus)	GO:0005576(extracellular region)	*	*	*	*	sp|P82620|DF225_ARATH	sp|P82620|DF225_ARATH Putative defensin-like protein 225 OS=Arabidopsis thaliana GN=SCRL1 PE=5 SV=1
A03.386.2	XP_009132617.1	PREDICTED: putative defensin-like protein 225 [Brassica rapa]	GO:0007165(signal transduction);GO:0031640(killing of cells of other organism);GO:0006952(defense response);GO:0050832(defense response to fungus)	GO:0005576(extracellular region)	*	*	*	*	*	*
A03.386.3	XP_009132617.1	PREDICTED: putative defensin-like protein 225 [Brassica rapa]	GO:0007165(signal transduction);GO:0031640(killing of cells of other organism);GO:0006952(defense response);GO:0050832(defense response to fungus)	GO:0005576(extracellular region)	*	*	*	*	*	*
A03.39.1	XP_009130793.1	PREDICTED: triacylglycerol lipase SDP1 [Brassica rapa]	GO:0008152(metabolic process);GO:0006629(lipid metabolic process)	GO:0016020(membrane);GO:0016021(integral component of membrane)	GO:0004806(triglyceride lipase activity)	K14674|TGL4|http://www.genome.jp/dbget-bin/www_bget?ko:K14674	ko00590(Arachidonic acid metabolism);ko00565(Ether lipid metabolism);ko00561(Glycerolipid metabolism);ko00564(Glycerophospholipid metabolism);ko00591(Linoleic acid metabolism);ko00100(Steroid biosynthesis);ko00592(alpha-Linolenic acid metabolism)	KOG2214(R)(Predicted esterase of the alpha-beta hydrolase superfamily)	sp|Q9LZA6|SDP1_ARATH	sp|Q9LZA6|SDP1_ARATH Triacylglycerol lipase SDP1 OS=Arabidopsis thaliana GN=SDP1 PE=1 SV=1
A03.39.2	XP_013724700.1	PREDICTED: LOW QUALITY PROTEIN: triacylglycerol lipase SDP1 [Brassica napus]	GO:0008152(metabolic process);GO:0006629(lipid metabolic process)	GO:0016020(membrane);GO:0016021(integral component of membrane)	GO:0004806(triglyceride lipase activity)	K14674|TGL4|http://www.genome.jp/dbget-bin/www_bget?ko:K14674	ko00590(Arachidonic acid metabolism);ko00565(Ether lipid metabolism);ko00561(Glycerolipid metabolism);ko00564(Glycerophospholipid metabolism);ko00591(Linoleic acid metabolism);ko00100(Steroid biosynthesis);ko00592(alpha-Linolenic acid metabolism)	KOG2214(R)(Predicted esterase of the alpha-beta hydrolase superfamily)	*	*
A03.393.1	XP_009132682.1	PREDICTED: chaperone protein ClpC1, chloroplastic [Brassica rapa]	GO:0045036(protein targeting to chloroplast);GO:0019538(protein metabolic process);GO:0045037(protein import into chloroplast stroma);GO:0009735(response to cytokinin);GO:0006508(proteolysis);GO:0009658(chloroplast organization);GO:0010380(regulation of chlorophyll biosynthetic process);GO:0006810(transport);GO:0015031(protein transport)	GO:0005739(mitochondrion);GO:0009535(chloroplast thylakoid membrane);GO:0009532(plastid stroma);GO:0009706(chloroplast inner membrane);GO:0009941(chloroplast envelope);GO:0009507(chloroplast);GO:0005618(cell wall);GO:0009570(chloroplast stroma);GO:0009536(plastid);GO:0005829(cytosol);GO:0016020(membrane);GO:0031969(chloroplast membrane);GO:0031897(Tic complex)	GO:0005524(ATP binding);GO:0004176(ATP-dependent peptidase activity);GO:0000166(nucleotide binding);GO:0005515(protein binding);GO:0016887(ATPase activity)	K03696|clpC|http://www.genome.jp/dbget-bin/www_bget?ko:K03696	*	KOG1051(O)(Chaperone HSP104 and related ATP-dependent Clp proteases)	sp|Q9FI56|CLPC1_ARATH	sp|Q9FI56|CLPC1_ARATH Chaperone protein ClpC1, chloroplastic OS=Arabidopsis thaliana GN=CLPC1 PE=1 SV=1
A03.394.1	XP_009132688.1	PREDICTED: probable serine/threonine-protein kinase At1g54610 [Brassica rapa]	GO:0006468(protein phosphorylation)	*	GO:0004672(protein kinase activity);GO:0005524(ATP binding);GO:0004674(protein serine/threonine kinase activity);GO:0000166(nucleotide binding)	*	*	KOG0600(D)(Cdc2-related protein kinase)	sp|Q9ZVM9|Y1461_ARATH	sp|Q9ZVM9|Y1461_ARATH Probable serine/threonine-protein kinase At1g54610 OS=Arabidopsis thaliana GN=At1g54610 PE=1 SV=1
A03.399.1	XP_009132698.1	PREDICTED: squamosa promoter-binding-like protein 13A [Brassica rapa]	*	GO:0005634(nucleus)	GO:0003677(DNA binding)	*	*	*	sp|P0DI11|SP13B_ARATH	sp|P0DI11|SP13B_ARATH Squamosa promoter-binding-like protein 13B OS=Arabidopsis thaliana GN=SPL13B PE=3 SV=1
A03.399.2	XP_009132698.1	PREDICTED: squamosa promoter-binding-like protein 13A [Brassica rapa]	*	GO:0005634(nucleus)	GO:0003677(DNA binding)	*	*	*	sp|B9DI20|SP13A_ARATH	sp|B9DI20|SP13A_ARATH Squamosa promoter-binding-like protein 13A OS=Arabidopsis thaliana GN=SPL13A PE=2 SV=1
A03.399.3	XP_013683289.1	PREDICTED: squamosa promoter-binding-like protein 13A [Brassica napus]	*	GO:0005634(nucleus)	GO:0003677(DNA binding)	*	*	*	*	*
A03.406.1	XP_009132727.1	PREDICTED: CBL-interacting serine/threonine-protein kinase 11-like [Brassica rapa]	GO:0016310(phosphorylation);GO:0007165(signal transduction);GO:0006468(protein phosphorylation)	*	GO:0004672(protein kinase activity);GO:0005524(ATP binding);GO:0004674(protein serine/threonine kinase activity);GO:0016301(kinase activity);GO:0016740(transferase activity);GO:0000166(nucleotide binding)	*	*	*	sp|O22932|CIPKB_ARATH	sp|O22932|CIPKB_ARATH CBL-interacting serine/threonine-protein kinase 11 OS=Arabidopsis thaliana GN=CIPK11 PE=1 SV=1
A03.419.1	XP_009132807.1	PREDICTED: E3 ubiquitin-protein ligase SINA-like 2 [Brassica rapa]	GO:0007275(multicellular organism development);GO:0016567(protein ubiquitination);GO:0006511(ubiquitin-dependent protein catabolic process)	GO:0005634(nucleus)	GO:0004842(ubiquitin-protein transferase activity);GO:0016874(ligase activity);GO:0008270(zinc ion binding);GO:0046872(metal ion binding)	K04506|SIAH1|http://www.genome.jp/dbget-bin/www_bget?ko:K04506	ko04120(Ubiquitin mediated proteolysis)	KOG3181(J)(40S ribosomal protein S3)	sp|Q9C6H3|SINL2_ARATH	sp|Q9C6H3|SINL2_ARATH E3 ubiquitin-protein ligase SINA-like 2 OS=Arabidopsis thaliana GN=At1g66620 PE=2 SV=1
A03.42.1	XP_013724606.1	PREDICTED: shugoshin-1-like isoform X2 [Brassica napus]	*	*	*	*	*	*	sp|Q0WTB8|SGO2_ARATH	sp|Q0WTB8|SGO2_ARATH SHUGOSHIN 2 OS=Arabidopsis thaliana GN=SGO2 PE=2 SV=1
A03.425.1	*	*	*	*	*	*	*	*	*	*
A03.438.1	XP_009132929.1	PREDICTED: uncharacterized protein LOC103857489 [Brassica rapa]	*	*	*	*	*	*	*	*
A03.442.1	CDX84659.1	BnaA03g15710D [Brassica napus]	*	*	*	*	*	*	sp|Q6Z6S1|API5_ORYSJ	sp|Q6Z6S1|API5_ORYSJ Apoptosis inhibitor 5-like protein API5 OS=Oryza sativa subsp. japonica GN=API5 PE=1 SV=1
A03.442.2	XP_013734253.1	PREDICTED: apoptosis inhibitor 5-like isoform X2 [Brassica napus]	*	*	*	*	*	*	*	*
A03.458.1	CDY50849.1	BnaC08g47950D [Brassica napus]	*	*	*	*	*	*	*	*
A03.458.2	CDY50849.1	BnaC08g47950D [Brassica napus]	*	*	*	*	*	*	*	*
A03.464.1	CDY68643.1	BnaAnng27910D [Brassica napus]	GO:0006468(protein phosphorylation);GO:0016310(phosphorylation)	GO:0016020(membrane);GO:0016021(integral component of membrane)	GO:0004672(protein kinase activity);GO:0004674(protein serine/threonine kinase activity);GO:0005524(ATP binding);GO:0016301(kinase activity)	*	*	*	sp|O80623|Y2393_ARATH	sp|O80623|Y2393_ARATH Probable receptor-like protein kinase At2g39360 OS=Arabidopsis thaliana GN=At2g39360 PE=2 SV=1
A03.470.1	*	*	*	*	*	*	*	*	*	*
A03.477.1	XP_009133242.1	PREDICTED: ethylene-overproduction protein 1-like [Brassica rapa]	*	*	*	*	*	*	sp|O65020|ETO1_ARATH	sp|O65020|ETO1_ARATH Ethylene-overproduction protein 1 OS=Arabidopsis thaliana GN=ETO1 PE=1 SV=2
A03.516.1	XP_009133410.1	PREDICTED: phosphoinositide phospholipase C 6-like [Brassica rapa]	GO:0007165(signal transduction);GO:0006629(lipid metabolic process);GO:0035556(intracellular signal transduction);GO:0016042(lipid catabolic process)	*	GO:0008081(phosphoric diester hydrolase activity);GO:0004871(signal transducer activity);GO:0004435(phosphatidylinositol phospholipase C activity);GO:0016787(hydrolase activity)	K05857|PLCD|http://www.genome.jp/dbget-bin/www_bget?ko:K05857	ko04070(Phosphatidylinositol signaling system);ko00562(Inositol phosphate metabolism)	KOG0169(T)(Phosphoinositide-specific phospholipase C)	sp|Q8GV43|PLCD6_ARATH	sp|Q8GV43|PLCD6_ARATH Phosphoinositide phospholipase C 6 OS=Arabidopsis thaliana GN=PLC6 PE=2 SV=2
A03.527.1	XP_009133474.1	PREDICTED: phosphatidylinositol 4-phosphate 5-kinase 5 [Brassica rapa]	GO:0046488(phosphatidylinositol metabolic process);GO:0016310(phosphorylation);GO:0009846(pollen germination);GO:0009860(pollen tube growth);GO:0009827(plant-type cell wall modification)	GO:0016324(apical plasma membrane);GO:0005829(cytosol);GO:0090406(pollen tube)	GO:0016308(1-phosphatidylinositol-4-phosphate 5-kinase activity);GO:0005524(ATP binding);GO:0016307(phosphatidylinositol phosphate kinase activity);GO:0016301(kinase activity);GO:0016740(transferase activity);GO:0000166(nucleotide binding)	K00889|PIP5K|http://www.genome.jp/dbget-bin/www_bget?ko:K00889	ko04144(Endocytosis);ko04070(Phosphatidylinositol signaling system);ko00562(Inositol phosphate metabolism)	KOG0229(T)(Phosphatidylinositol-4-phosphate 5-kinase)	sp|Q9SLG9|PI5K5_ARATH	sp|Q9SLG9|PI5K5_ARATH Phosphatidylinositol 4-phosphate 5-kinase 5 OS=Arabidopsis thaliana GN=PIP5K5 PE=2 SV=1
A03.544.1	XP_009133580.1	PREDICTED: clathrin interactor EPSIN 2-like isoform X1 [Brassica rapa]	*	*	*	K12471|EPN|http://www.genome.jp/dbget-bin/www_bget?ko:K12471	ko04144(Endocytosis)	KOG2056(F)(Equilibrative nucleoside transporter protein)	sp|Q67YI9|EPN2_ARATH	sp|Q67YI9|EPN2_ARATH Clathrin interactor EPSIN 2 OS=Arabidopsis thaliana GN=EPSIN2 PE=1 SV=1
A03.544.2	XP_009133582.1	PREDICTED: clathrin interactor EPSIN 2-like isoform X2 [Brassica rapa]	*	*	*	K12471|EPN|http://www.genome.jp/dbget-bin/www_bget?ko:K12471	ko04144(Endocytosis)	KOG2056(F)(Equilibrative nucleoside transporter protein)	*	*
A03.544.3	XP_009133582.1	PREDICTED: clathrin interactor EPSIN 2-like isoform X2 [Brassica rapa]	*	*	*	K12471|EPN|http://www.genome.jp/dbget-bin/www_bget?ko:K12471	ko04144(Endocytosis)	KOG2056(F)(Equilibrative nucleoside transporter protein)	*	*
A03.545.1	XP_009133578.1	PREDICTED: uncharacterized protein LOC103858053 [Brassica rapa]	GO:0006097(glyoxylate cycle)	GO:0009507(chloroplast);GO:0005737(cytoplasm)	GO:0003824(catalytic activity);GO:0046912(transferase activity, transferring acyl groups, acyl groups converted into alkyl on transfer)	*	*	*	sp|Q0QLE4|DML_EUBBA	sp|Q0QLE4|DML_EUBBA 2,3-dimethylmalate lyase OS=Eubacterium barkeri GN=Dml PE=1 SV=1
A03.545.2	XP_009133578.1	PREDICTED: uncharacterized protein LOC103858053 [Brassica rapa]	GO:0006097(glyoxylate cycle)	GO:0009507(chloroplast);GO:0005737(cytoplasm)	GO:0003824(catalytic activity);GO:0046912(transferase activity, transferring acyl groups, acyl groups converted into alkyl on transfer)	*	*	*	*	*
A03.555.1	XP_009133647.1	PREDICTED: arogenate dehydrogenase 1, chloroplastic [Brassica rapa]	GO:0006571(tyrosine biosynthetic process);GO:0055114(oxidation-reduction process)	*	GO:0008977(prephenate dehydrogenase (NAD+) activity);GO:0004665(prephenate dehydrogenase (NADP+) activity)	K15227|TYRAAT|http://www.genome.jp/dbget-bin/www_bget?ko:K15227	ko00400(Phenylalanine, tyrosine and tryptophan biosynthesis);ko01230(Biosynthesis of amino acids)	*	sp|Q944B6|TYRA1_ARATH	sp|Q944B6|TYRA1_ARATH Arogenate dehydrogenase 1, chloroplastic OS=Arabidopsis thaliana GN=TYRAAT1 PE=1 SV=1
A03.563.1	CDY04195.1	BnaC06g26200D [Brassica napus]	*	*	*	*	*	*	*	*
A03.596.1	*	*	*	*	*	*	*	*	*	*
A03.598.1	XP_013740721.1	PREDICTED: uncharacterized protein LOC106443718 [Brassica napus]	*	*	*	*	*	*	*	*
A03.602.1	XP_009133943.1	PREDICTED: probable pectinesterase/pectinesterase inhibitor 13 [Brassica rapa]	GO:0045490(pectin catabolic process);GO:0042545(cell wall modification)	GO:0016021(integral component of membrane);GO:0016020(membrane);GO:0005618(cell wall)	GO:0030599(pectinesterase activity);GO:0016787(hydrolase activity);GO:0004857(enzyme inhibitor activity);GO:0045330(aspartyl esterase activity)	*	*	*	sp|Q7Y201|PME13_ARATH	sp|Q7Y201|PME13_ARATH Probable pectinesterase/pectinesterase inhibitor 13 OS=Arabidopsis thaliana GN=PME13 PE=2 SV=2
A03.61.1	XP_009130892.1	PREDICTED: signal recognition particle receptor subunit beta-like [Brassica rapa]	GO:0007264(small GTPase mediated signal transduction)	GO:0016020(membrane);GO:0016021(integral component of membrane);GO:0005622(intracellular)	GO:0000166(nucleotide binding);GO:0005525(GTP binding)	K12272|SRPRB, SRP102|http://www.genome.jp/dbget-bin/www_bget?ko:K12272	ko03060(Protein export)	KOG0090(U)(Signal recognition particle receptor, beta subunit (small G protein superfamily))	sp|Q54XX1|SRPRB_DICDI	sp|Q54XX1|SRPRB_DICDI Signal recognition particle receptor subunit beta OS=Dictyostelium discoideum GN=srprb PE=3 SV=1
A03.636.1	XP_013735096.1	PREDICTED: F-box/kelch-repeat protein At4g38940-like [Brassica napus]	*	*	*	*	*	*	sp|Q9SVJ9|FBK95_ARATH	sp|Q9SVJ9|FBK95_ARATH F-box/kelch-repeat protein At4g38940 OS=Arabidopsis thaliana GN=At4g38940 PE=1 SV=1
A03.644.1	XP_013732851.1	PREDICTED: 11-beta-hydroxysteroid dehydrogenase-like 5 isoform X2 [Brassica napus]	*	*	GO:0016491(oxidoreductase activity)	*	*	*	sp|Q9T0G0|HSD5_ARATH	sp|Q9T0G0|HSD5_ARATH 11-beta-hydroxysteroid dehydrogenase-like 5 OS=Arabidopsis thaliana GN=HSD5 PE=2 SV=1
A03.648.1	*	*	*	*	*	*	*	*	*	*
A03.653.1	XP_009134212.1	PREDICTED: uncharacterized protein At4g10930 [Brassica rapa]	*	*	GO:0008270(zinc ion binding);GO:0046872(metal ion binding)	*	*	*	sp|Q8L7I1|Y4193_ARATH	sp|Q8L7I1|Y4193_ARATH Uncharacterized protein At4g10930 OS=Arabidopsis thaliana GN=At4g10930 PE=2 SV=1
A03.653.2	XP_009134212.1	PREDICTED: uncharacterized protein At4g10930 [Brassica rapa]	*	*	GO:0008270(zinc ion binding);GO:0046872(metal ion binding)	*	*	*	*	*
A03.656.1	XP_009134234.1	PREDICTED: protein SGT1 homolog B isoform X1 [Brassica rapa]	*	*	*	K12795|SUGT1, SGT1|http://www.genome.jp/dbget-bin/www_bget?ko:K12795	ko04626(Plant-pathogen interaction)	KOG1309(T)(Suppressor of G2 allele of skp1)	sp|Q9SUT5|SGT1B_ARATH	sp|Q9SUT5|SGT1B_ARATH Protein SGT1 homolog B OS=Arabidopsis thaliana GN=SGT1B PE=1 SV=1
A03.656.2	XP_009134235.1	PREDICTED: protein SGT1 homolog B isoform X2 [Brassica rapa]	*	*	*	K12795|SUGT1, SGT1|http://www.genome.jp/dbget-bin/www_bget?ko:K12795	ko04626(Plant-pathogen interaction)	KOG1309(T)(Suppressor of G2 allele of skp1)	*	*
A03.659.1	XP_013674434.1	PREDICTED: uncharacterized protein LOC106378931 [Brassica napus]	*	*	*	*	*	*	*	*
A03.659.2	XP_013674434.1	PREDICTED: uncharacterized protein LOC106378931 [Brassica napus]	*	*	*	*	*	*	*	*
A03.659.3	XP_013674434.1	PREDICTED: uncharacterized protein LOC106378931 [Brassica napus]	*	*	*	*	*	*	*	*
A03.660.1	*	*	*	*	*	*	*	*	*	*
A03.668.1	XP_009134324.1	PREDICTED: vesicle-fusing ATPase-like [Brassica rapa]	*	*	GO:0005524(ATP binding);GO:0000166(nucleotide binding)	K06027|NSF|http://www.genome.jp/dbget-bin/www_bget?ko:K06027	*	KOG0741(O)(AAA+-type ATPase)	sp|Q9M0Y8|NSF_ARATH	sp|Q9M0Y8|NSF_ARATH Vesicle-fusing ATPase OS=Arabidopsis thaliana GN=NSF PE=2 SV=2
A03.668.2	XP_009134324.1	PREDICTED: vesicle-fusing ATPase-like [Brassica rapa]	*	*	GO:0005524(ATP binding);GO:0000166(nucleotide binding)	K06027|NSF|http://www.genome.jp/dbget-bin/www_bget?ko:K06027	*	KOG0741(O)(AAA+-type ATPase)	*	*
A03.678.1	XP_002874877.1	hypothetical protein ARALYDRAFT_911883 [Arabidopsis lyrata subsp. lyrata]	*	*	GO:0003824(catalytic activity)	*	*	*	*	*
A03.685.1	XP_009134429.1	PREDICTED: uncharacterized protein LOC103858761 [Brassica rapa]	*	*	GO:0005524(ATP binding);GO:0000166(nucleotide binding)	*	*	KOG0740(O)(AAA+-type ATPase)	sp|Q60QD1|FIGL1_CAEBR	sp|Q60QD1|FIGL1_CAEBR Fidgetin-like protein 1 OS=Caenorhabditis briggsae GN=figl-1 PE=3 SV=1
A03.694.1	CDX91840.1	BnaC03g31420D [Brassica napus]	GO:0006351(transcription, DNA-templated);GO:0006355(regulation of transcription, DNA-templated)	GO:0005634(nucleus)	GO:0003677(DNA binding)	*	*	*	sp|Q9LDY8|NAC55_ARATH	sp|Q9LDY8|NAC55_ARATH NAC domain-containing protein 55 OS=Arabidopsis thaliana GN=NAC055 PE=2 SV=1
A03.695.1	XP_009134481.1	PREDICTED: WAT1-related protein At4g01450-like [Brassica rapa]	*	GO:0016021(integral component of membrane);GO:0016020(membrane)	GO:0022857(transmembrane transporter activity)	*	*	*	sp|Q9M129|WTR30_ARATH	sp|Q9M129|WTR30_ARATH WAT1-related protein At4g01450 OS=Arabidopsis thaliana GN=At4g01450 PE=2 SV=1
A03.695.2	XP_009134481.1	PREDICTED: WAT1-related protein At4g01450-like [Brassica rapa]	*	GO:0016021(integral component of membrane);GO:0016020(membrane)	GO:0022857(transmembrane transporter activity)	*	*	*	*	*
A03.7.1	XP_013738595.1	PREDICTED: cation/H(+) antiporter 27-like [Brassica napus]	GO:0006810(transport);GO:0055085(transmembrane transport);GO:0006812(cation transport)	GO:0016021(integral component of membrane);GO:0016020(membrane)	GO:0015299(solute:proton antiporter activity)	*	*	*	sp|Q9M007|CHX27_ARATH	sp|Q9M007|CHX27_ARATH Cation/H(+) antiporter 27 OS=Arabidopsis thaliana GN=CHX27 PE=2 SV=2
A03.7.2	XP_018513126.1	PREDICTED: cation/H(+) antiporter 27 [Brassica rapa]	GO:0006810(transport);GO:0006885(regulation of pH);GO:0006811(ion transport);GO:0006813(potassium ion transport);GO:0006812(cation transport);GO:0055085(transmembrane transport)	GO:0016020(membrane);GO:0016021(integral component of membrane);GO:0012505(endomembrane system)	GO:0015297(antiporter activity);GO:0005451(monovalent cation:proton antiporter activity);GO:0015385(sodium:proton antiporter activity);GO:0015299(solute:proton antiporter activity)	*	*	*	*	*
A03.721.1	XP_009134628.1	PREDICTED: cystathionine gamma-synthase 1, chloroplastic [Brassica rapa]	GO:0001887(selenium compound metabolic process);GO:0009086(methionine biosynthetic process)	GO:0009507(chloroplast);GO:0009570(chloroplast stroma)	GO:0003962(cystathionine gamma-synthase activity);GO:0003824(catalytic activity);GO:0030170(pyridoxal phosphate binding)	K01739|metB|http://www.genome.jp/dbget-bin/www_bget?ko:K01739	ko00270(Cysteine and methionine metabolism);ko00920(Sulfur metabolism);ko00450(Selenocompound metabolism);ko01230(Biosynthesis of amino acids)	KOG0053(E)(Cystathionine beta-lyases/cystathionine gamma-synthases)	sp|P55217|CGS1_ARATH	sp|P55217|CGS1_ARATH Cystathionine gamma-synthase 1, chloroplastic OS=Arabidopsis thaliana GN=CGS1 PE=1 SV=3
A03.75.1	CDY65931.1	BnaA03g55690D, partial [Brassica napus]	GO:0006468(protein phosphorylation)	GO:0016020(membrane);GO:0016021(integral component of membrane)	GO:0004672(protein kinase activity);GO:0005524(ATP binding)	*	*	*	sp|Q9FG24|SRF2_ARATH	sp|Q9FG24|SRF2_ARATH Protein STRUBBELIG-RECEPTOR FAMILY 2 OS=Arabidopsis thaliana GN=SRF2 PE=2 SV=1
A03.75.2	CDY65931.1	BnaA03g55690D, partial [Brassica napus]	*	*	*	*	*	*	*	*
A03.753.1	CDX74139.1	BnaA03g29080D [Brassica napus]	*	*	GO:0004721(phosphoprotein phosphatase activity);GO:0046872(metal ion binding);GO:0016787(hydrolase activity)	K06269|PPP1C|http://www.genome.jp/dbget-bin/www_bget?ko:K06269	ko03015(mRNA surveillance pathway)	KOG0374(TR)(Serine/threonine specific protein phosphatase PP1, catalytic subunit)	sp|Q9M9W3|PP19_ARATH	sp|Q9M9W3|PP19_ARATH Serine/threonine-protein phosphatase PP1 isozyme 9 OS=Arabidopsis thaliana GN=TOPP9 PE=2 SV=1
A03.759.1	*	*	*	*	*	*	*	*	*	*
A03.762.1	XP_006407987.1	hypothetical protein EUTSA_v10021124mg [Eutrema salsugineum]	GO:0030148(sphingolipid biosynthetic process)	GO:0016020(membrane);GO:0016021(integral component of membrane);GO:0005789(endoplasmic reticulum membrane)	GO:0016491(oxidoreductase activity);GO:0047560(3-dehydrosphinganine reductase activity)	K04708|E1.1.1.102|http://www.genome.jp/dbget-bin/www_bget?ko:K04708	ko00600(Sphingolipid metabolism)	KOG1210(Q)(Predicted 3-ketosphinganine reductase)	sp|Q0WRJ2|TC10A_ARATH	sp|Q0WRJ2|TC10A_ARATH 3-dehydrosphinganine reductase TSC10A OS=Arabidopsis thaliana GN=TSC10A PE=1 SV=1
A03.771.1	CAN73467.1	hypothetical protein VITISV_043900 [Vitis vinifera]	*	*	*	*	*	KOG0017(R)(FOG: Transposon-encoded proteins with TYA, reverse transcriptase, integrase domains in various combinations)	sp|P0CT34|TF21_SCHPO	sp|P0CT34|TF21_SCHPO Transposon Tf2-1 polyprotein OS=Schizosaccharomyces pombe (strain 972 / ATCC 24843) GN=Tf2-1 PE=3 SV=1
A03.773.1	CDY62253.1	BnaCnng39710D [Brassica napus]	*	*	GO:0000166(nucleotide binding)	*	*	*	*	*
A03.773.2	CDY62253.1	BnaCnng39710D [Brassica napus]	*	*	GO:0000166(nucleotide binding)	*	*	*	*	*
A03.776.1	XP_013684668.1	PREDICTED: probable pectinesterase/pectinesterase inhibitor 23 [Brassica napus]	GO:0045490(pectin catabolic process);GO:0042545(cell wall modification);GO:0071555(cell wall organization)	GO:0016020(membrane);GO:0005618(cell wall);GO:0016021(integral component of membrane);GO:0005576(extracellular region)	GO:0030599(pectinesterase activity);GO:0004857(enzyme inhibitor activity);GO:0016787(hydrolase activity);GO:0045330(aspartyl esterase activity)	K01051|E3.1.1.11|http://www.genome.jp/dbget-bin/www_bget?ko:K01051	ko00040(Pentose and glucuronate interconversions)	*	sp|Q8GXA1|PME23_ARATH	sp|Q8GXA1|PME23_ARATH Probable pectinesterase/pectinesterase inhibitor 23 OS=Arabidopsis thaliana GN=PME23 PE=2 SV=3
A03.776.2	XP_009134931.1	PREDICTED: probable pectinesterase/pectinesterase inhibitor 23 [Brassica rapa]	GO:0045490(pectin catabolic process);GO:0042545(cell wall modification);GO:0071555(cell wall organization)	GO:0016020(membrane);GO:0005618(cell wall);GO:0016021(integral component of membrane);GO:0005576(extracellular region)	GO:0030599(pectinesterase activity);GO:0004857(enzyme inhibitor activity);GO:0016787(hydrolase activity);GO:0045330(aspartyl esterase activity)	K01051|E3.1.1.11|http://www.genome.jp/dbget-bin/www_bget?ko:K01051	ko00040(Pentose and glucuronate interconversions)	*	*	*
A03.782.1	XP_009134952.1	PREDICTED: probable pre-mRNA-splicing factor ATP-dependent RNA helicase DEAH2 [Brassica rapa]	*	*	*	K12820|DHX15, PRP43|http://www.genome.jp/dbget-bin/www_bget?ko:K12820	ko03040(Spliceosome)	KOG0925(A)(mRNA splicing factor ATP-dependent RNA helicase)	sp|Q9LZQ9|DEAH2_ARATH	sp|Q9LZQ9|DEAH2_ARATH Probable pre-mRNA-splicing factor ATP-dependent RNA helicase DEAH2 OS=Arabidopsis thaliana GN=At3g62310 PE=2 SV=1
A03.786.1	CDY38805.1	BnaC08g19790D [Brassica napus]	*	*	*	*	*	*	*	*
A03.795.1	XP_009135011.1	PREDICTED: phosphatidylinositol 4-phosphate 5-kinase 6 [Brassica rapa]	GO:0046488(phosphatidylinositol metabolic process);GO:0016310(phosphorylation)	*	GO:0016308(1-phosphatidylinositol-4-phosphate 5-kinase activity);GO:0005524(ATP binding);GO:0016307(phosphatidylinositol phosphate kinase activity);GO:0016301(kinase activity)	K00889|PIP5K|http://www.genome.jp/dbget-bin/www_bget?ko:K00889	ko04144(Endocytosis);ko04070(Phosphatidylinositol signaling system);ko00562(Inositol phosphate metabolism)	KOG0229(T)(Phosphatidylinositol-4-phosphate 5-kinase)	sp|Q9SFB8|PI5K6_ARATH	sp|Q9SFB8|PI5K6_ARATH Phosphatidylinositol 4-phosphate 5-kinase 6 OS=Arabidopsis thaliana GN=PIP5K6 PE=2 SV=1
A03.807.1	CDX73976.1	BnaA03g30710D [Brassica napus]	*	*	*	*	*	*	sp|Q8GX02|SPH14_ARATH	sp|Q8GX02|SPH14_ARATH S-protein homolog 14 OS=Arabidopsis thaliana GN=SPH14 PE=2 SV=1
A03.81.1	XP_013738664.1	PREDICTED: oleosin-B6-like [Brassica napus]	*	GO:0016020(membrane);GO:0016021(integral component of membrane);GO:0005811(lipid droplet);GO:0012511(monolayer-surrounded lipid storage body)	*	*	*	*	sp|Q43402|OLNB6_BRANA	sp|Q43402|OLNB6_BRANA Oleosin-B6 OS=Brassica napus GN=OlnB6 PE=1 SV=3
A03.826.1	XP_017255857.1	PREDICTED: transposon Ty3-I Gag-Pol polyprotein isoform X1 [Daucus carota subsp. sativus]	*	*	*	*	*	KOG0017(R)(FOG: Transposon-encoded proteins with TYA, reverse transcriptase, integrase domains in various combinations)	sp|P0CT36|TF23_SCHPO	sp|P0CT36|TF23_SCHPO Transposon Tf2-3 polyprotein OS=Schizosaccharomyces pombe (strain 972 / ATCC 24843) GN=Tf2-3 PE=1 SV=1
A03.838.1	XP_009135184.1	PREDICTED: uncharacterized protein LOC103859409 [Brassica rapa]	*	*	*	*	*	*	*	*
A03.84.1	CDX81062.1	BnaC03g03160D [Brassica napus]	*	GO:0016021(integral component of membrane);GO:0016020(membrane);GO:0012511(monolayer-surrounded lipid storage body)	*	*	*	*	sp|Q00650|OLNB1_BRANA	sp|Q00650|OLNB1_BRANA Oleosin-B1 OS=Brassica napus GN=OlnB1 PE=1 SV=2
A03.84.2	CDX81062.1	BnaC03g03160D [Brassica napus]	*	GO:0016021(integral component of membrane);GO:0016020(membrane);GO:0012511(monolayer-surrounded lipid storage body)	*	*	*	*	*	*
A03.84.3	CDX81062.1	BnaC03g03160D [Brassica napus]	*	GO:0016021(integral component of membrane);GO:0016020(membrane);GO:0012511(monolayer-surrounded lipid storage body)	*	*	*	*	*	*
A03.84.4	CDX81062.1	BnaC03g03160D [Brassica napus]	*	GO:0016021(integral component of membrane);GO:0016020(membrane);GO:0012511(monolayer-surrounded lipid storage body)	*	*	*	*	*	*
A03.841.1	*	*	*	*	*	*	*	*	*	*
A03.85.1	XP_018513098.1	PREDICTED: nucleolin 1-like [Brassica rapa]	*	*	GO:0003676(nucleic acid binding);GO:0000166(nucleotide binding)	*	*	*	sp|Q6Z1C0|NUCL1_ORYSJ	sp|Q6Z1C0|NUCL1_ORYSJ Nucleolin 1 OS=Oryza sativa subsp. japonica GN=Os08g0192900 PE=2 SV=1
A03.859.1	XP_009135266.1	PREDICTED: uncharacterized protein LOC103859484 [Brassica rapa]	*	*	*	*	*	*	*	*
A03.859.2	XP_009135266.1	PREDICTED: uncharacterized protein LOC103859484 [Brassica rapa]	*	*	*	*	*	*	*	*
A03.867.1	XP_009135303.1	PREDICTED: L-ascorbate oxidase homolog [Brassica rapa]	GO:0055114(oxidation-reduction process)	*	GO:0005507(copper ion binding);GO:0016491(oxidoreductase activity)	*	*	*	sp|Q00624|ASOL_BRANA	sp|Q00624|ASOL_BRANA L-ascorbate oxidase homolog OS=Brassica napus GN=Bp10 PE=2 SV=1
A03.871.1	XP_009135311.1	PREDICTED: IQ domain-containing protein IQM2-like [Brassica rapa]	*	*	*	*	*	*	sp|Q9LHN8|F6H1_ARATH	sp|Q9LHN8|F6H1_ARATH Feruloyl CoA ortho-hydroxylase 1 OS=Arabidopsis thaliana GN=F6'H1 PE=1 SV=1
A03.883.1	*	*	*	*	*	*	*	*	*	*
A03.902.1	CDY18103.1	BnaA01g23640D [Brassica napus]	*	*	*	*	*	*	*	*
A03.912.1	XP_009135612.1	PREDICTED: la-related protein 6C-like [Brassica rapa]	GO:0006396(RNA processing)	GO:0030529(intracellular ribonucleoprotein complex);GO:0005634(nucleus)	GO:0003676(nucleic acid binding);GO:0003723(RNA binding);GO:0000166(nucleotide binding)	K15191|LARP7|http://www.genome.jp/dbget-bin/www_bget?ko:K15191	*	KOG2590(OJ)(RNA-binding protein LARP/SRO9 and related La domain proteins)	sp|Q9LHL3|LRP6C_ARATH	sp|Q9LHL3|LRP6C_ARATH La-related protein 6C OS=Arabidopsis thaliana GN=LARP6C PE=3 SV=1
A03.921.1	XP_009135668.1	PREDICTED: pollen receptor-like kinase 4 isoform X1 [Brassica rapa]	GO:0006468(protein phosphorylation)	GO:0016020(membrane);GO:0016021(integral component of membrane)	GO:0004672(protein kinase activity);GO:0005524(ATP binding)	*	*	*	sp|Q9LJY0|PRK4_ARATH	sp|Q9LJY0|PRK4_ARATH Pollen receptor-like kinase 4 OS=Arabidopsis thaliana GN=PRK4 PE=1 SV=1
A03.923.1	XP_009135691.1	PREDICTED: serine/threonine-protein kinase CDL1-like isoform X1 [Brassica rapa]	GO:0006468(protein phosphorylation);GO:0016310(phosphorylation)	*	GO:0004672(protein kinase activity);GO:0004674(protein serine/threonine kinase activity);GO:0005524(ATP binding);GO:0000166(nucleotide binding);GO:0016301(kinase activity)	*	*	*	sp|F4JEQ2|PBL23_ARATH	sp|F4JEQ2|PBL23_ARATH Probable serine/threonine-protein kinase PBL23 OS=Arabidopsis thaliana GN=PBL23 PE=2 SV=1
A03.927.1	XP_009135704.1	PREDICTED: putative F-box protein At3g20030 [Brassica rapa]	*	*	*	*	*	*	sp|Q9LJZ8|FB167_ARATH	sp|Q9LJZ8|FB167_ARATH Putative F-box protein At3g20030 OS=Arabidopsis thaliana GN=At3g20030 PE=4 SV=1
A03.934.1	XP_009135735.1	PREDICTED: calcium-transporting ATPase 9, plasma membrane-type isoform X1 [Brassica rapa]	GO:0006810(transport);GO:0070588(calcium ion transmembrane transport);GO:0006811(ion transport);GO:0006816(calcium ion transport)	GO:0016020(membrane);GO:0016021(integral component of membrane)	GO:0046872(metal ion binding);GO:0005524(ATP binding);GO:0005516(calmodulin binding);GO:0000166(nucleotide binding);GO:0016787(hydrolase activity);GO:0005388(calcium-transporting ATPase activity)	K01537|E3.6.3.8|http://www.genome.jp/dbget-bin/www_bget?ko:K01537	*	KOG0202(P)(Ca2+ transporting ATPase)	sp|Q9LU41|ACA9_ARATH	sp|Q9LU41|ACA9_ARATH Calcium-transporting ATPase 9, plasma membrane-type OS=Arabidopsis thaliana GN=ACA9 PE=2 SV=2
A03.934.2	CDX82212.1	BnaA03g36090D [Brassica napus]	GO:0006810(transport);GO:0070588(calcium ion transmembrane transport);GO:0006811(ion transport);GO:0006816(calcium ion transport)	GO:0016020(membrane);GO:0016021(integral component of membrane)	GO:0046872(metal ion binding);GO:0005524(ATP binding);GO:0005516(calmodulin binding);GO:0000166(nucleotide binding);GO:0016787(hydrolase activity);GO:0005388(calcium-transporting ATPase activity)	K01537|E3.6.3.8|http://www.genome.jp/dbget-bin/www_bget?ko:K01537	*	KOG0202(P)(Ca2+ transporting ATPase)	*	*
A03.939.1	CDY24250.1	BnaC03g42230D [Brassica napus]	*	*	*	K03327|TC.MATE, SLC47A, norM, mdtK, dinF|http://www.genome.jp/dbget-bin/www_bget?ko:K03327	*	*	sp|Q9LVD9|DTX40_ARATH	sp|Q9LVD9|DTX40_ARATH Protein DETOXIFICATION 40 OS=Arabidopsis thaliana GN=DTX40 PE=1 SV=1
A03.953.1	JAU32899.1	Aluminum-activated malate transporter 4, partial [Noccaea caerulescens]	GO:0015743(malate transport);GO:0006810(transport);GO:0006811(ion transport)	GO:0016021(integral component of membrane);GO:0016020(membrane);GO:0009705(plant-type vacuole membrane);GO:0005634(nucleus)	GO:0015140(malate transmembrane transporter activity)	*	*	*	sp|Q9C6L8|ALMT4_ARATH	sp|Q9C6L8|ALMT4_ARATH Aluminum-activated malate transporter 4 OS=Arabidopsis thaliana GN=ALMT4 PE=3 SV=1
A03.963.1	XP_009136087.1	PREDICTED: probable serine/threonine-protein kinase roco5 [Brassica rapa]	GO:0006468(protein phosphorylation)	*	GO:0004672(protein kinase activity);GO:0005524(ATP binding);GO:0004674(protein serine/threonine kinase activity)	*	*	*	sp|P18160|SPLA_DICDI	sp|P18160|SPLA_DICDI Dual specificity protein kinase splA OS=Dictyostelium discoideum GN=splA PE=1 SV=3
A03.964.1	XP_009136091.1	PREDICTED: E3 ubiquitin-protein ligase PRT1-like [Brassica rapa]	*	*	GO:0008270(zinc ion binding);GO:0046872(metal ion binding)	*	*	KOG4159(O)(Predicted E3 ubiquitin ligase)	sp|Q8LBL5|PRT1_ARATH	sp|Q8LBL5|PRT1_ARATH E3 ubiquitin-protein ligase PRT1 OS=Arabidopsis thaliana GN=PRT1 PE=2 SV=2
A03.967.1	CDY15100.1	BnaC03g44610D [Brassica napus]	GO:0008150(biological_process)	GO:0005634(nucleus)	GO:0003674(molecular_function)	*	*	*	*	*
A03.967.2	CDY15100.1	BnaC03g44610D [Brassica napus]	GO:0008150(biological_process)	GO:0005634(nucleus)	GO:0003674(molecular_function)	*	*	*	*	*
A03.968.1	*	*	*	*	*	*	*	*	*	*
A03.973.1	XP_009121387.1	PREDICTED: putative nuclease HARBI1 [Brassica rapa]	*	*	*	*	*	*	*	*
A03.978.1	CDY71408.1	BnaC09g53730D [Brassica napus]	*	*	*	*	*	*	*	*
A03.989.1	XP_009136216.1	PREDICTED: nuclear transcription factor Y subunit B-7-like [Brassica rapa]	GO:0006355(regulation of transcription, DNA-templated)	GO:0005634(nucleus)	GO:0046982(protein heterodimerization activity);GO:0043565(sequence-specific DNA binding)	*	*	KOG0871(K)(Class 2 transcription repressor NC2, beta subunit (Dr1))	sp|Q9SIT9|NFYB7_ARATH	sp|Q9SIT9|NFYB7_ARATH Nuclear transcription factor Y subunit B-7 OS=Arabidopsis thaliana GN=NFYB7 PE=2 SV=1
A04.10.1	XP_013660319.1	PREDICTED: histidine-rich glycoprotein-like [Brassica napus]	*	*	*	*	*	*	*	*
A04.10.2	XP_013746292.1	PREDICTED: histidine-rich glycoprotein-like [Brassica napus]	*	*	*	*	*	*	*	*
A04.1006.1	XP_009140703.1	PREDICTED: nuclear poly(A) polymerase 2 isoform X2 [Brassica rapa]	*	*	*	K14376|PAP|http://www.genome.jp/dbget-bin/www_bget?ko:K14376	ko03015(mRNA surveillance pathway)	KOG2245(A)(Poly(A) polymerase and related nucleotidyltransferases)	sp|O82312|PAPS2_ARATH	sp|O82312|PAPS2_ARATH Nuclear poly(A) polymerase 2 OS=Arabidopsis thaliana GN=PAPS2 PE=1 SV=2
A04.101.1	XP_018513101.1	PREDICTED: uncharacterized protein LOC108871275 [Brassica rapa]	*	*	*	*	*	*	*	*
A04.1011.1	XP_009140860.1	PREDICTED: uncharacterized protein LOC103864842 [Brassica rapa]	*	GO:0016021(integral component of membrane);GO:0016020(membrane)	*	*	*	*	sp|Q8LD98|NHL6_ARATH	sp|Q8LD98|NHL6_ARATH NDR1/HIN1-like protein 6 OS=Arabidopsis thaliana GN=NHL6 PE=1 SV=1
A04.1014.1	*	*	*	*	*	*	*	*	*	*
A04.102.1	XP_009139200.1	PREDICTED: ABC transporter G family member 16 [Brassica rapa]	GO:0010208(pollen wall assembly)	GO:0016020(membrane);GO:0016021(integral component of membrane)	GO:0005524(ATP binding);GO:0000166(nucleotide binding);GO:0016887(ATPase activity)	*	*	KOG0061(Q)(Transporter, ABC superfamily (Breast cancer resistance protein))	sp|Q9M2V7|AB16G_ARATH	sp|Q9M2V7|AB16G_ARATH ABC transporter G family member 16 OS=Arabidopsis thaliana GN=ABCG16 PE=2 SV=2
A04.1021.1	CDY48199.1	BnaA04g15630D [Brassica napus]	*	*	*	*	*	*	sp|Q9SMT9|FBD9_ARATH	sp|Q9SMT9|FBD9_ARATH FBD-associated F-box protein At3g49020 OS=Arabidopsis thaliana GN=At3g49020 PE=2 SV=1
A04.1029.1	XP_013658503.1	PREDICTED: zinc finger BED domain-containing protein RICESLEEPER 2-like [Brassica napus]	*	*	*	*	*	*	sp|P08770|TRA1_MAIZE	sp|P08770|TRA1_MAIZE Putative AC transposase OS=Zea mays PE=2 SV=2
A04.1031.1	XP_009140794.1	PREDICTED: F-box protein At2g27310 [Brassica rapa]	GO:0008150(biological_process)	GO:0016020(membrane);GO:0016021(integral component of membrane)	GO:0003674(molecular_function)	*	*	*	sp|Q9XIN8|FB119_ARATH	sp|Q9XIN8|FB119_ARATH F-box protein At2g27310 OS=Arabidopsis thaliana GN=At2g27310 PE=2 SV=1
A04.1038.1	*	*	*	*	*	*	*	*	*	*
A04.1042.1	XP_009140842.1	PREDICTED: UDP-glycosyltransferase 86A2 [Brassica rapa]	GO:0008152(metabolic process)	*	GO:0016740(transferase activity);GO:0016757(transferase activity, transferring glycosyl groups);GO:0016758(transferase activity, transferring hexosyl groups)	*	*	*	sp|Q9ZUV0|U86A2_ARATH	sp|Q9ZUV0|U86A2_ARATH UDP-glycosyltransferase 86A2 OS=Arabidopsis thaliana GN=UGT86A2 PE=2 SV=1
A04.1045.1	XP_013745953.1	PREDICTED: cation/H(+) antiporter 8-like [Brassica napus]	GO:0006810(transport);GO:0055085(transmembrane transport);GO:0006812(cation transport)	GO:0016020(membrane);GO:0016021(integral component of membrane)	GO:0015299(solute:proton antiporter activity)	*	*	*	sp|Q58P71|CHX8_ARATH	sp|Q58P71|CHX8_ARATH Cation/H(+) antiporter 8 OS=Arabidopsis thaliana GN=CHX8 PE=2 SV=1
A04.1045.2	XP_013745953.1	PREDICTED: cation/H(+) antiporter 8-like [Brassica napus]	GO:0006810(transport);GO:0055085(transmembrane transport);GO:0006812(cation transport)	GO:0016020(membrane);GO:0016021(integral component of membrane)	GO:0015299(solute:proton antiporter activity)	*	*	*	*	*
A04.1045.3	XP_009140868.2	PREDICTED: cation/H(+) antiporter 8 [Brassica rapa]	GO:0006810(transport);GO:0055085(transmembrane transport);GO:0006812(cation transport)	GO:0016020(membrane);GO:0016021(integral component of membrane)	GO:0015299(solute:proton antiporter activity)	*	*	*	*	*
A04.105.1	CDX76127.1	BnaA04g03910D [Brassica napus]	*	*	*	*	*	*	*	*
A04.1052.1	XP_009140970.1	PREDICTED: uncharacterized protein LOC103864947 [Brassica rapa]	*	*	*	*	*	*	*	*
A04.1056.1	XP_009140923.1	PREDICTED: kinesin-like protein KIN-5A [Brassica rapa]	GO:0007018(microtubule-based movement)	*	GO:0008017(microtubule binding);GO:0005524(ATP binding);GO:0000166(nucleotide binding);GO:0003777(microtubule motor activity);GO:0046983(protein dimerization activity);GO:0003676(nucleic acid binding)	K10398|KIF11, EG5|http://www.genome.jp/dbget-bin/www_bget?ko:K10398	*	KOG0240(Z)(Kinesin (SMY1 subfamily))	sp|F4IIS5|KN5A_ARATH	sp|F4IIS5|KN5A_ARATH Kinesin-like protein KIN-5A OS=Arabidopsis thaliana GN=KIN5A PE=1 SV=1
A04.1064.1	NP_565681.1	sterol 4-alpha-methyl-oxidase 2-2 [Arabidopsis thaliana]	GO:0008202(steroid metabolic process);GO:0016126(sterol biosynthetic process);GO:0080065(4-alpha-methyl-delta7-sterol oxidation);GO:0006694(steroid biosynthetic process);GO:0006629(lipid metabolic process);GO:0055114(oxidation-reduction process);GO:0006633(fatty acid biosynthetic process)	GO:0016021(integral component of membrane);GO:0016020(membrane);GO:0005789(endoplasmic reticulum membrane);GO:0005783(endoplasmic reticulum)	GO:0004497(monooxygenase activity);GO:0005506(iron ion binding);GO:0000254(C-4 methylsterol oxidase activity);GO:0016491(oxidoreductase activity)	K14424|SMO2|http://www.genome.jp/dbget-bin/www_bget?ko:K14424	ko00100(Steroid biosynthesis)	KOG0873(I)(C-4 sterol methyl oxidase)	sp|Q9ZW22|SMO21_ARATH	sp|Q9ZW22|SMO21_ARATH Methylsterol monooxygenase 2-1 OS=Arabidopsis thaliana GN=SMO2-1 PE=2 SV=2
A04.1066.1	XP_009141004.1	PREDICTED: glutathione S-transferase U4 [Brassica rapa]	*	*	*	K00799|GST, gst|http://www.genome.jp/dbget-bin/www_bget?ko:K00799	ko00480(Glutathione metabolism)	*	sp|Q9ZW27|GSTU4_ARATH	sp|Q9ZW27|GSTU4_ARATH Glutathione S-transferase U4 OS=Arabidopsis thaliana GN=GSTU4 PE=1 SV=1
A04.1066.2	XP_009141004.1	PREDICTED: glutathione S-transferase U4 [Brassica rapa]	*	*	*	K00799|GST, gst|http://www.genome.jp/dbget-bin/www_bget?ko:K00799	ko00480(Glutathione metabolism)	*	*	*
A04.1067.1	*	*	*	*	*	*	*	*	*	*
A04.1073.1	XP_009141052.1	PREDICTED: cation/H(+) symporter 13-like [Brassica rapa]	GO:0006810(transport);GO:0055085(transmembrane transport);GO:0006812(cation transport);GO:0006885(regulation of pH);GO:0006811(ion transport);GO:0006813(potassium ion transport);GO:0071805(potassium ion transmembrane transport)	GO:0016020(membrane);GO:0016021(integral component of membrane);GO:0005886(plasma membrane);GO:0012505(endomembrane system)	GO:0015299(solute:proton antiporter activity);GO:0015293(symporter activity);GO:0005451(monovalent cation:proton antiporter activity);GO:0015079(potassium ion transmembrane transporter activity);GO:0015385(sodium:proton antiporter activity)	*	*	*	sp|O22920|CHX13_ARATH	sp|O22920|CHX13_ARATH Cation/H(+) symporter 13 OS=Arabidopsis thaliana GN=CHX13 PE=1 SV=1
A04.1080.1	XP_009141099.1	PREDICTED: DExH-box ATP-dependent RNA helicase DExH6 [Brassica rapa]	*	*	GO:0005524(ATP binding);GO:0004386(helicase activity);GO:0000166(nucleotide binding);GO:0003676(nucleic acid binding);GO:0016787(hydrolase activity)	K14442|DHX36, RHAU|http://www.genome.jp/dbget-bin/www_bget?ko:K14442	ko03018(RNA degradation)	KOG0921(K)(Dosage compensation complex, subunit MLE)	sp|F4INY4|HVT1_ARATH	sp|F4INY4|HVT1_ARATH DExH-box ATP-dependent RNA helicase DExH6 OS=Arabidopsis thaliana GN=HVT1 PE=2 SV=1
A04.1083.1	XP_009141118.1	PREDICTED: F-box/kelch-repeat protein At4g38940-like [Brassica rapa]	*	*	*	*	*	*	sp|Q9SVJ9|FBK95_ARATH	sp|Q9SVJ9|FBK95_ARATH F-box/kelch-repeat protein At4g38940 OS=Arabidopsis thaliana GN=At4g38940 PE=1 SV=1
A04.1086.1	XP_013643537.1	PREDICTED: GTP-binding protein TypA/BipA homolog [Brassica napus]	*	*	GO:0003924(GTPase activity);GO:0000166(nucleotide binding);GO:0005525(GTP binding)	K06207|typA, bipA|http://www.genome.jp/dbget-bin/www_bget?ko:K06207	*	KOG0465(J)(Mitochondrial elongation factor)	sp|O25225|TYPA_HELPY	sp|O25225|TYPA_HELPY GTP-binding protein TypA/BipA homolog OS=Helicobacter pylori (strain ATCC 700392 / 26695) GN=typA PE=3 SV=1
A04.1096.1	*	*	*	*	*	*	*	*	*	*
A04.1106.1	CDY72047.1	BnaA04g28970D [Brassica napus]	*	*	*	*	*	*	sp|P41506|BP4C_BRANA	sp|P41506|BP4C_BRANA Protein BP4C OS=Brassica napus GN=BP4C PE=2 SV=1
A04.1107.1	XP_009141287.1	PREDICTED: cellulose synthase-like protein D1 [Brassica rapa]	GO:0030244(cellulose biosynthetic process);GO:0071555(cell wall organization);GO:0009846(pollen germination);GO:0000271(polysaccharide biosynthetic process);GO:0009832(plant-type cell wall biogenesis)	GO:0016020(membrane);GO:0016021(integral component of membrane);GO:0000139(Golgi membrane);GO:0005794(Golgi apparatus);GO:0005886(plasma membrane)	GO:0016740(transferase activity);GO:0016757(transferase activity, transferring glycosyl groups);GO:0016760(cellulose synthase (UDP-forming) activity);GO:0000977(RNA polymerase II regulatory region sequence-specific DNA binding);GO:0016759(cellulose synthase activity);GO:0051753(mannan synthase activity)	*	*	*	sp|O49323|CSLD1_ARATH	sp|O49323|CSLD1_ARATH Cellulose synthase-like protein D1 OS=Arabidopsis thaliana GN=CSLD1 PE=2 SV=1
A04.1108.1	XP_009141289.1	PREDICTED: 3-ketoacyl-CoA thiolase 2, peroxisomal [Brassica rapa]	GO:0008152(metabolic process)	*	GO:0016747(transferase activity, transferring acyl groups other than amino-acyl groups);GO:0016740(transferase activity);GO:0016746(transferase activity, transferring acyl groups);GO:0003824(catalytic activity)	K07513|ACAA1|http://www.genome.jp/dbget-bin/www_bget?ko:K07513	ko04146(Peroxisome);ko00280(Valine, leucine and isoleucine degradation);ko01040(Biosynthesis of unsaturated fatty acids);ko00071(Fatty acid degradation);ko00592(alpha-Linolenic acid metabolism);ko01212(Fatty acid metabolism)	KOG1392(I)(Acetyl-CoA acetyltransferase)	sp|Q56WD9|THIK2_ARATH	sp|Q56WD9|THIK2_ARATH 3-ketoacyl-CoA thiolase 2, peroxisomal OS=Arabidopsis thaliana GN=PED1 PE=1 SV=2
A04.1109.1	XP_009141291.1	PREDICTED: probable leucine-rich repeat receptor-like protein kinase At2g33170 [Brassica rapa]	GO:0006468(protein phosphorylation);GO:0016310(phosphorylation)	GO:0016021(integral component of membrane);GO:0016020(membrane);GO:0005886(plasma membrane)	GO:0004672(protein kinase activity);GO:0005524(ATP binding);GO:0004674(protein serine/threonine kinase activity);GO:0016301(kinase activity);GO:0016740(transferase activity);GO:0000166(nucleotide binding)	*	*	*	sp|O49318|Y2317_ARATH	sp|O49318|Y2317_ARATH Probable leucine-rich repeat receptor-like protein kinase At2g33170 OS=Arabidopsis thaliana GN=At2g33170 PE=2 SV=1
A04.1113.1	XP_009141305.1	PREDICTED: uncharacterized protein LOC103865261 [Brassica rapa]	*	*	*	*	*	*	*	*
A04.1127.1	XP_009141360.1	PREDICTED: putative FBD-associated F-box protein At5g56430 [Brassica rapa]	*	GO:0005634(nucleus)	*	*	*	*	sp|Q9FM88|FBD25_ARATH	sp|Q9FM88|FBD25_ARATH Putative FBD-associated F-box protein At5g56430 OS=Arabidopsis thaliana GN=At5g56430 PE=4 SV=1
A04.1138.1	XP_009141473.1	PREDICTED: uncharacterized protein LOC103865436 [Brassica rapa]	*	*	*	*	*	*	*	*
A04.114.1	XP_013699596.1	PREDICTED: protein FAR1-RELATED SEQUENCE 5-like [Brassica napus]	*	*	*	*	*	*	*	*
A04.114.10	XP_013709768.1	PREDICTED: protein FAR1-RELATED SEQUENCE 5-like [Brassica napus]	*	*	*	*	*	*	*	*
A04.114.11	XP_013678944.1	PREDICTED: protein FAR1-RELATED SEQUENCE 5-like [Brassica napus]	*	*	*	*	*	*	*	*
A04.114.2	XP_013699596.1	PREDICTED: protein FAR1-RELATED SEQUENCE 5-like [Brassica napus]	*	*	*	*	*	*	*	*
A04.114.3	XP_013699596.1	PREDICTED: protein FAR1-RELATED SEQUENCE 5-like [Brassica napus]	*	*	*	*	*	*	*	*
A04.114.4	XP_013699596.1	PREDICTED: protein FAR1-RELATED SEQUENCE 5-like [Brassica napus]	*	*	*	*	*	*	*	*
A04.114.5	XP_013709768.1	PREDICTED: protein FAR1-RELATED SEQUENCE 5-like [Brassica napus]	*	*	*	*	*	*	*	*
A04.114.6	XP_013649960.1	PREDICTED: protein FAR1-RELATED SEQUENCE 5-like [Brassica napus]	*	*	*	*	*	*	*	*
A04.114.7	XP_013678944.1	PREDICTED: protein FAR1-RELATED SEQUENCE 5-like [Brassica napus]	*	*	*	*	*	*	*	*
A04.114.8	XP_013699596.1	PREDICTED: protein FAR1-RELATED SEQUENCE 5-like [Brassica napus]	*	*	*	*	*	*	*	*
A04.114.9	XP_013699596.1	PREDICTED: protein FAR1-RELATED SEQUENCE 5-like [Brassica napus]	*	*	*	*	*	*	*	*
A04.1146.1	CDY40428.1	BnaA04g20890D [Brassica napus]	*	*	*	*	*	*	sp|Q9LUS6|FBK55_ARATH	sp|Q9LUS6|FBK55_ARATH F-box/kelch-repeat protein At3g16580 OS=Arabidopsis thaliana GN=At3g16580 PE=2 SV=1
A04.1147.1	XP_009120064.1	PREDICTED: uncharacterized protein LOC103844987 [Brassica rapa]	*	*	*	*	*	*	*	*
A04.1152.1	XP_009141600.2	PREDICTED: polyadenylation and cleavage factor homolog 4-like [Brassica rapa]	*	*	GO:0046872(metal ion binding)	K14400|PCF11|http://www.genome.jp/dbget-bin/www_bget?ko:K14400	ko03015(mRNA surveillance pathway)	KOG2071(A)(mRNA cleavage and polyadenylation factor I/II complex, subunit Pcf11)	sp|Q0WPF2|PCFS4_ARATH	sp|Q0WPF2|PCFS4_ARATH Polyadenylation and cleavage factor homolog 4 OS=Arabidopsis thaliana GN=PCFS4 PE=1 SV=1
A04.1157.1	*	*	*	*	*	*	*	*	*	*
A04.116.1	XP_009139239.1	PREDICTED: F-box protein At3g54460 [Brassica rapa]	*	GO:0009506(plasmodesma)	GO:0008270(zinc ion binding);GO:0005524(ATP binding)	*	*	KOG4439(KL)(RNA polymerase II transcription termination factor TTF2/lodestar, DEAD-box superfamily)	sp|Q9M1I1|FB304_ARATH	sp|Q9M1I1|FB304_ARATH F-box protein At3g54460 OS=Arabidopsis thaliana GN=At3g54460 PE=2 SV=1
A04.1163.1	XP_013705747.1	PREDICTED: WD repeat-containing protein 44 [Brassica napus]	GO:0007165(signal transduction)	GO:0005737(cytoplasm);GO:0005834(heterotrimeric G-protein complex)	GO:0004871(signal transducer activity)	*	*	KOG0283(S)(WD40 repeat-containing protein)	sp|Q5JSH3|WDR44_HUMAN	sp|Q5JSH3|WDR44_HUMAN WD repeat-containing protein 44 OS=Homo sapiens GN=WDR44 PE=1 SV=1
A04.1186.1	XP_009141838.1	PREDICTED: protein YIPF1 homolog [Brassica rapa]	GO:0008150(biological_process)	GO:0016020(membrane);GO:0016021(integral component of membrane)	GO:0003674(molecular_function)	*	*	*	*	*
A04.1197.1	XP_009141908.1	PREDICTED: uncharacterized serine-rich protein C215.13 [Brassica rapa]	*	*	*	*	*	*	*	*
A04.1201.1	XP_009141938.1	PREDICTED: endoglucanase 21-like [Brassica rapa]	GO:0008152(metabolic process);GO:0005975(carbohydrate metabolic process);GO:0030245(cellulose catabolic process);GO:0000272(polysaccharide catabolic process)	GO:0016020(membrane);GO:0016021(integral component of membrane)	GO:0008810(cellulase activity);GO:0003824(catalytic activity);GO:0004553(hydrolase activity, hydrolyzing O-glycosyl compounds);GO:0016798(hydrolase activity, acting on glycosyl bonds);GO:0016787(hydrolase activity)	*	*	*	sp|Q9STW8|GUN21_ARATH	sp|Q9STW8|GUN21_ARATH Endoglucanase 21 OS=Arabidopsis thaliana GN=KOR3 PE=2 SV=1
A04.1202.1	XP_006411347.1	hypothetical protein EUTSA_v10017506mg [Eutrema salsugineum]	*	*	*	*	*	*	*	*
A04.1225.1	CDY30402.1	BnaA04g25030D [Brassica napus]	GO:0006810(transport);GO:0055085(transmembrane transport);GO:0015798(myo-inositol transport)	GO:0016021(integral component of membrane);GO:0016020(membrane);GO:0005773(vacuole);GO:0009705(plant-type vacuole membrane);GO:0005774(vacuolar membrane);GO:0005886(plasma membrane)	GO:0022891(substrate-specific transmembrane transporter activity);GO:0005215(transporter activity);GO:0022857(transmembrane transporter activity);GO:0015293(symporter activity);GO:0005366(myo-inositol:proton symporter activity);GO:0005351(sugar:proton symporter activity);GO:0015144(carbohydrate transmembrane transporter activity)	K08150|SLC2A13, ITR|http://www.genome.jp/dbget-bin/www_bget?ko:K08150	*	KOG0254(R)(Predicted transporter (major facilitator superfamily))	sp|Q8VZR6|INT1_ARATH	sp|Q8VZR6|INT1_ARATH Inositol transporter 1 OS=Arabidopsis thaliana GN=INT1 PE=1 SV=1
A04.1229.1	XP_009142165.1	PREDICTED: uncharacterized protein LOC103866043 isoform X1 [Brassica rapa]	*	*	*	*	*	*	*	*
A04.1230.1	XP_013690514.1	PREDICTED: prolyl 4-hydroxylase 1-like [Brassica napus]	GO:0055114(oxidation-reduction process)	GO:0016021(integral component of membrane);GO:0016020(membrane)	GO:0005506(iron ion binding);GO:0016705(oxidoreductase activity, acting on paired donors, with incorporation or reduction of molecular oxygen);GO:0016491(oxidoreductase activity);GO:0031418(L-ascorbic acid binding)	K00472|E1.14.11.2|http://www.genome.jp/dbget-bin/www_bget?ko:K00472	ko00330(Arginine and proline metabolism)	*	sp|Q9ZW86|P4H1_ARATH	sp|Q9ZW86|P4H1_ARATH Prolyl 4-hydroxylase 1 OS=Arabidopsis thaliana GN=P4H1 PE=1 SV=1
A04.1230.2	XP_009142160.1	PREDICTED: prolyl 4-hydroxylase 1-like isoform X1 [Brassica rapa]	GO:0055114(oxidation-reduction process)	GO:0016021(integral component of membrane);GO:0016020(membrane)	GO:0005506(iron ion binding);GO:0016705(oxidoreductase activity, acting on paired donors, with incorporation or reduction of molecular oxygen);GO:0016491(oxidoreductase activity);GO:0031418(L-ascorbic acid binding)	K00472|E1.14.11.2|http://www.genome.jp/dbget-bin/www_bget?ko:K00472	ko00330(Arginine and proline metabolism)	KOG1591(E)(Prolyl 4-hydroxylase alpha subunit)	*	*
A04.1254.1	XP_009142401.1	PREDICTED: ubiquitin-conjugating enzyme E2 6-like [Brassica rapa]	*	*	GO:0005524(ATP binding);GO:0000166(nucleotide binding)	K10576|UBE2H, UBC8|http://www.genome.jp/dbget-bin/www_bget?ko:K10576	ko04120(Ubiquitin mediated proteolysis)	KOG0416(O)(Ubiquitin-protein ligase)	sp|P42750|UBC6_ARATH	sp|P42750|UBC6_ARATH Ubiquitin-conjugating enzyme E2 6 OS=Arabidopsis thaliana GN=UBC6 PE=2 SV=2
A04.1260.1	*	*	*	*	*	*	*	*	*	*
A04.1266.1	XP_009142468.1	PREDICTED: pectinesterase 5-like [Brassica rapa]	GO:0071555(cell wall organization);GO:0045490(pectin catabolic process);GO:0042545(cell wall modification);GO:0009860(pollen tube growth)	GO:0005576(extracellular region);GO:0005618(cell wall);GO:0005886(plasma membrane);GO:0016020(membrane);GO:0071944(cell periphery);GO:0000139(Golgi membrane);GO:0090406(pollen tube);GO:0005794(Golgi apparatus);GO:0009505(plant-type cell wall)	GO:0030599(pectinesterase activity);GO:0016787(hydrolase activity);GO:0004857(enzyme inhibitor activity);GO:0045330(aspartyl esterase activity);GO:0046910(pectinesterase inhibitor activity);GO:0005515(protein binding)	*	*	*	sp|Q5MFV8|PME5_ARATH	sp|Q5MFV8|PME5_ARATH Pectinesterase 5 OS=Arabidopsis thaliana GN=PME5 PE=1 SV=2
A04.1267.1	*	*	*	*	*	*	*	*	*	*
A04.1268.1	XP_009142469.1	PREDICTED: pectinesterase 5-like [Brassica rapa]	*	*	GO:0004857(enzyme inhibitor activity)	*	*	*	sp|Q5MFV8|PME5_ARATH	sp|Q5MFV8|PME5_ARATH Pectinesterase 5 OS=Arabidopsis thaliana GN=PME5 PE=1 SV=2
A04.1269.1	XP_013633486.1	PREDICTED: uncharacterized protein LOC106339248 [Brassica oleracea var. oleracea]	*	*	*	*	*	*	*	*
A04.139.1	*	*	*	*	*	*	*	*	*	*
A04.14.1	CDY45553.1	BnaCnng13120D [Brassica napus]	GO:0055114(oxidation-reduction process);GO:0042773(ATP synthesis coupled electron transport);GO:0045903(positive regulation of translational fidelity);GO:0006412(translation)	GO:0005739(mitochondrion);GO:0016020(membrane);GO:0016021(integral component of membrane);GO:0005840(ribosome);GO:0030529(intracellular ribonucleoprotein complex);GO:0015935(small ribosomal subunit)	GO:0008137(NADH dehydrogenase (ubiquinone) activity);GO:0016491(oxidoreductase activity);GO:0003723(RNA binding);GO:0003735(structural constituent of ribosome);GO:0019843(rRNA binding)	K02986|RP-S4, rpsD|http://www.genome.jp/dbget-bin/www_bget?ko:K02986	ko03010(Ribosome)	*	sp|O05000|NU2M_ARATH	sp|O05000|NU2M_ARATH NADH-ubiquinone oxidoreductase chain 2 OS=Arabidopsis thaliana GN=ND2 PE=2 SV=2
A04.14.2	YP_004927500.1	rps4 (mitochondrion) [Brassica oleracea]	GO:0045903(positive regulation of translational fidelity);GO:0006412(translation)	GO:0005840(ribosome);GO:0005739(mitochondrion);GO:0030529(intracellular ribonucleoprotein complex);GO:0015935(small ribosomal subunit)	GO:0003723(RNA binding);GO:0003735(structural constituent of ribosome);GO:0019843(rRNA binding)	K02986|RP-S4, rpsD|http://www.genome.jp/dbget-bin/www_bget?ko:K02986	ko03010(Ribosome)	*	sp|Q31708|RT04_ARATH	sp|Q31708|RT04_ARATH Ribosomal protein S4, mitochondrial OS=Arabidopsis thaliana GN=RPS4 PE=2 SV=2
A04.16.1	XP_018463488.1	PREDICTED: uncharacterized protein LOC108834659 [Raphanus sativus]	*	*	*	*	*	*	sp|P08548|LIN1_NYCCO	sp|P08548|LIN1_NYCCO LINE-1 reverse transcriptase homolog OS=Nycticebus coucang PE=3 SV=1
A04.161.1	XP_013682375.1	PREDICTED: uncharacterized protein LOC106387112 [Brassica napus]	GO:0006950(response to stress)	*	*	*	*	*	*	*
A04.17.1	XP_018513736.1	PREDICTED: caffeoylshikimate esterase isoform X2 [Brassica rapa]	GO:0006629(lipid metabolic process)	GO:0005829(cytosol);GO:0005886(plasma membrane);GO:0016020(membrane)	GO:0003824(catalytic activity);GO:0016298(lipase activity);GO:0016787(hydrolase activity)	*	*	KOG1455(I)(Lysophospholipase)	sp|Q9C942|CSE_ARATH	sp|Q9C942|CSE_ARATH Caffeoylshikimate esterase OS=Arabidopsis thaliana GN=CSE PE=1 SV=1
A04.175.1	XP_009124255.1	PREDICTED: histidine kinase 2 [Brassica rapa]	GO:0070417(cellular response to cold);GO:0016310(phosphorylation);GO:0080117(secondary growth);GO:0000160(phosphorelay signal transduction system);GO:0009909(regulation of flower development);GO:0071215(cellular response to abscisic acid stimulus);GO:0007165(signal transduction);GO:0006970(response to osmotic stress);GO:0009636(response to toxic substance);GO:0034757(negative regulation of iron i…	GO:0016020(membrane);GO:0016021(integral component of membrane)	GO:0019900(kinase binding);GO:0042802(identical protein binding);GO:0043424(protein histidine kinase binding);GO:0000155(phosphorelay sensor kinase activity);GO:0004673(protein histidine kinase activity);GO:0016772(transferase activity, transferring phosphorus-containing groups);GO:0016301(kinase activity)	K14489|AHK2_3_4|http://www.genome.jp/dbget-bin/www_bget?ko:K14489	ko04075(Plant hormone signal transduction)	KOG0519(T)(Sensory transduction histidine kinase)	sp|Q9C5U2|AHK2_ARATH	sp|Q9C5U2|AHK2_ARATH Histidine kinase 2 OS=Arabidopsis thaliana GN=AHK2 PE=1 SV=1
A04.177.1	XP_013674109.1	PREDICTED: uncharacterized protein LOC106378544 [Brassica napus]	*	*	*	*	*	*	*	*
A04.180.1	XP_013653842.1	PREDICTED: uncharacterized protein LOC106358565 [Brassica napus]	*	*	*	*	*	*	*	*
A04.181.1	*	*	*	*	*	*	*	*	*	*
A04.190.1	JAU16254.1	hypothetical protein GA_TR16015_c0_g1_i1_g.50714, partial [Noccaea caerulescens]	*	*	*	*	*	*	*	*
A04.194.1	KYP34090.1	Retrovirus-related Pol polyprotein from transposon TNT 1-94 [Cajanus cajan]	*	*	*	K03006|RPB1, POLR2A|http://www.genome.jp/dbget-bin/www_bget?ko:K03006	ko03020(RNA polymerase);ko00230(Purine metabolism);ko00240(Pyrimidine metabolism)	*	sp|P04146|COPIA_DROME	sp|P04146|COPIA_DROME Copia protein OS=Drosophila melanogaster GN=GIP PE=1 SV=3
A04.195.1	*	*	*	*	*	*	*	*	*	*
A04.198.1	XP_013645499.1	PREDICTED: uncharacterized protein LOC106350113 [Brassica napus]	*	*	*	*	*	*	sp|P11369|LORF2_MOUSE	sp|P11369|LORF2_MOUSE LINE-1 retrotransposable element ORF2 protein OS=Mus musculus GN=Pol PE=1 SV=2
A04.199.1	XP_013696304.1	PREDICTED: uncharacterized protein LOC106400494 [Brassica napus]	*	*	*	*	*	*	*	*
A04.200.1	XP_013590083.1	PREDICTED: uncharacterized protein LOC106298494 isoform X1 [Brassica oleracea var. oleracea]	*	*	*	*	*	*	*	*
A04.201.1	XP_009139772.1	PREDICTED: uncharacterized acetyltransferase At3g50280 [Brassica rapa]	*	GO:0005829(cytosol);GO:0005737(cytoplasm)	GO:0016747(transferase activity, transferring acyl groups other than amino-acyl groups);GO:0016740(transferase activity)	*	*	*	sp|Q9SND9|Y3028_ARATH	sp|Q9SND9|Y3028_ARATH Uncharacterized acetyltransferase At3g50280 OS=Arabidopsis thaliana GN=At3g50280 PE=3 SV=1
A04.211.1	*	*	*	*	*	*	*	*	*	*
A04.211.2	*	*	*	*	*	*	*	*	*	*
A04.212.1	APU52348.1	pollen coat protein class B 2 [Brassica oleracea var. alboglabra]	*	GO:0005576(extracellular region)	*	*	*	*	sp|A8MR88|ESFL8_ARATH	sp|A8MR88|ESFL8_ARATH EMBRYO SURROUNDING FACTOR 1-like protein 8 OS=Arabidopsis thaliana GN=ESFL8 PE=2 SV=1
A04.213.1	CDX74485.1	BnaA04g09040D [Brassica napus]	*	*	*	*	*	*	*	*
A04.213.2	CDX74485.1	BnaA04g09040D [Brassica napus]	*	*	*	*	*	*	*	*
A04.213.3	CDX74485.1	BnaA04g09040D [Brassica napus]	*	*	*	*	*	*	*	*
A04.220.1	*	*	*	*	*	*	*	*	*	*
A04.229.1	XP_009139979.1	PREDICTED: transcriptional elongation regulator MINIYO [Brassica rapa]	GO:0030154(cell differentiation)	GO:0005634(nucleus)	*	*	*	*	sp|Q8GYU3|IYO_ARATH	sp|Q8GYU3|IYO_ARATH Transcriptional elongation regulator MINIYO OS=Arabidopsis thaliana GN=IYO PE=1 SV=1
A04.229.2	XP_009139979.1	PREDICTED: transcriptional elongation regulator MINIYO [Brassica rapa]	GO:0030154(cell differentiation)	GO:0005634(nucleus)	*	*	*	*	*	*
A04.229.3	XP_009139979.1	PREDICTED: transcriptional elongation regulator MINIYO [Brassica rapa]	GO:0030154(cell differentiation)	GO:0005634(nucleus)	*	*	*	*	*	*
A04.245.1	*	*	*	*	*	*	*	*	*	*
A04.245.2	XP_013654196.1	PREDICTED: uncharacterized protein LOC106358968 [Brassica napus]	*	*	*	*	*	*	*	*
A04.248.1	XP_009140071.1	PREDICTED: putative leucine-rich repeat-containing protein DDB_G0290503 [Brassica rapa]	*	*	*	*	*	*	*	*
A04.262.1	*	*	*	*	*	*	*	*	*	*
A04.269.1	XP_018463067.1	PREDICTED: uncharacterized protein LOC108834220, partial [Raphanus sativus]	*	*	*	*	*	*	*	*
A04.27.1	XP_013741899.1	PREDICTED: probable pectinesterase/pectinesterase inhibitor VGDH2 [Brassica napus]	GO:0071555(cell wall organization);GO:0045490(pectin catabolic process);GO:0042545(cell wall modification)	GO:0016021(integral component of membrane);GO:0016020(membrane);GO:0005576(extracellular region);GO:0005618(cell wall);GO:0071944(cell periphery);GO:0090406(pollen tube);GO:0009505(plant-type cell wall)	GO:0030599(pectinesterase activity);GO:0016787(hydrolase activity);GO:0004857(enzyme inhibitor activity);GO:0045330(aspartyl esterase activity);GO:0046910(pectinesterase inhibitor activity)	*	*	*	sp|Q5MFV6|PME37_ARATH	sp|Q5MFV6|PME37_ARATH Probable pectinesterase/pectinesterase inhibitor VGDH2 OS=Arabidopsis thaliana GN=VGDH2 PE=2 SV=2
A04.274.1	*	*	*	*	*	*	*	*	*	*
A04.288.1	XP_009140312.1	PREDICTED: putative F-box protein At5g44220 isoform X1 [Brassica rapa]	*	GO:0016020(membrane);GO:0016021(integral component of membrane)	*	*	*	*	sp|Q9SJ06|FB115_ARATH	sp|Q9SJ06|FB115_ARATH F-box protein At2g21930 OS=Arabidopsis thaliana GN=At2g21930 PE=2 SV=1
A04.299.1	XP_009140366.1	PREDICTED: protein NETWORKED 2D-like [Brassica rapa]	*	GO:0005886(plasma membrane)	GO:0003779(actin binding)	*	*	*	sp|F4IJK1|NET2D_ARATH	sp|F4IJK1|NET2D_ARATH Protein NETWORKED 2D OS=Arabidopsis thaliana GN=NET2D PE=3 SV=1
A04.302.1	XP_009140391.1	PREDICTED: uncharacterized protein LOC103864391 [Brassica rapa]	*	*	*	*	*	*	*	*
A04.306.1	XP_009140640.1	PREDICTED: uncharacterized protein LOC103864627 [Brassica rapa]	*	*	*	*	*	*	*	*
A04.323.1	XP_009140653.1	PREDICTED: putative FBD-associated F-box protein At5g56700 [Brassica rapa]	*	*	*	*	*	*	sp|Q9FM89|FDL38_ARATH	sp|Q9FM89|FDL38_ARATH F-box/FBD/LRR-repeat protein At5g56420 OS=Arabidopsis thaliana GN=At5g56420 PE=2 SV=1
A04.330.1	XP_013632080.1	PREDICTED: B3 domain-containing protein REM10-like [Brassica oleracea var. oleracea]	GO:0006351(transcription, DNA-templated);GO:0006355(regulation of transcription, DNA-templated)	GO:0005634(nucleus)	GO:0003677(DNA binding)	*	*	*	sp|P0DH85|REM10_ARATH	sp|P0DH85|REM10_ARATH B3 domain-containing protein REM10 OS=Arabidopsis thaliana GN=REM10 PE=2 SV=1
A04.333.1	XP_013701546.1	PREDICTED: F-box/kelch-repeat protein At3g27150-like [Brassica napus]	*	*	*	*	*	KOG1072(R)(FOG: Kelch repeat)	sp|Q9LI89|FBK70_ARATH	sp|Q9LI89|FBK70_ARATH F-box/kelch-repeat protein At3g27150 OS=Arabidopsis thaliana GN=At3g27150 PE=2 SV=1
A04.333.2	XP_013701546.1	PREDICTED: F-box/kelch-repeat protein At3g27150-like [Brassica napus]	*	*	*	*	*	KOG1072(R)(FOG: Kelch repeat)	*	*
A04.333.3	XP_013701546.1	PREDICTED: F-box/kelch-repeat protein At3g27150-like [Brassica napus]	*	*	*	*	*	KOG1072(R)(FOG: Kelch repeat)	*	*
A04.333.4	XP_013701546.1	PREDICTED: F-box/kelch-repeat protein At3g27150-like [Brassica napus]	*	*	*	*	*	KOG1072(R)(FOG: Kelch repeat)	*	*
A04.345.1	CDY08053.1	BnaC03g34700D [Brassica napus]	*	*	*	*	*	*	*	*
A04.347.1	*	*	*	*	*	*	*	*	*	*
A04.399.1	XP_018514091.1	PREDICTED: 26S proteasome non-ATPase regulatory subunit 10-like [Brassica rapa]	GO:0008150(biological_process)	GO:0005618(cell wall)	*	K06694|PSMD10|http://www.genome.jp/dbget-bin/www_bget?ko:K06694	*	*	sp|Q9SRM4|ALFL2_ARATH	sp|Q9SRM4|ALFL2_ARATH PHD finger protein ALFIN-LIKE 2 OS=Arabidopsis thaliana GN=AL2 PE=1 SV=1
A04.407.1	XP_009141060.1	PREDICTED: uncharacterized protein LOC103865032 [Brassica rapa]	GO:0090305(nucleic acid phosphodiester bond hydrolysis);GO:0006974(cellular response to DNA damage stimulus);GO:0006310(DNA recombination);GO:0006281(DNA repair)	GO:0033557(Slx1-Slx4 complex);GO:0005634(nucleus)	GO:0004518(nuclease activity);GO:0004520(endodeoxyribonuclease activity);GO:0017108(5'-flap endonuclease activity);GO:0016787(hydrolase activity);GO:0004519(endonuclease activity)	K15078|SLX1|http://www.genome.jp/dbget-bin/www_bget?ko:K15078	*	KOG3005(R)(GIY-YIG type nuclease)	sp|Q5PQP5|SLX1_RAT	sp|Q5PQP5|SLX1_RAT Structure-specific endonuclease subunit SLX1 OS=Rattus norvegicus GN=Slx1b PE=2 SV=1
A04.407.2	XP_009141060.1	PREDICTED: uncharacterized protein LOC103865032 [Brassica rapa]	GO:0090305(nucleic acid phosphodiester bond hydrolysis);GO:0006974(cellular response to DNA damage stimulus);GO:0006310(DNA recombination);GO:0006281(DNA repair)	GO:0033557(Slx1-Slx4 complex);GO:0005634(nucleus)	GO:0004518(nuclease activity);GO:0004520(endodeoxyribonuclease activity);GO:0017108(5'-flap endonuclease activity);GO:0016787(hydrolase activity);GO:0004519(endonuclease activity)	K15078|SLX1|http://www.genome.jp/dbget-bin/www_bget?ko:K15078	*	KOG3005(R)(GIY-YIG type nuclease)	*	*
A04.413.1	XP_013690095.1	PREDICTED: phospholipase A1-Igamma2, chloroplastic-like [Brassica napus]	GO:0006629(lipid metabolic process)	GO:0009507(chloroplast)	GO:0008970(phosphatidylcholine 1-acylhydrolase activity);GO:0047714(galactolipase activity);GO:0004806(triglyceride lipase activity);GO:0016787(hydrolase activity)	*	*	*	sp|Q3EBR6|PLA16_ARATH	sp|Q3EBR6|PLA16_ARATH Phospholipase A1-Igamma2, chloroplastic OS=Arabidopsis thaliana GN=At2g30550 PE=1 SV=2
A04.413.2	XP_013690095.1	PREDICTED: phospholipase A1-Igamma2, chloroplastic-like [Brassica napus]	GO:0006629(lipid metabolic process)	GO:0009507(chloroplast)	GO:0008970(phosphatidylcholine 1-acylhydrolase activity);GO:0047714(galactolipase activity);GO:0004806(triglyceride lipase activity);GO:0016787(hydrolase activity)	*	*	*	*	*
A04.417.1	*	*	*	*	*	*	*	*	*	*
A04.428.1	*	*	*	*	*	*	*	*	*	*
A04.428.2	*	*	*	*	*	*	*	*	*	*
A04.436.1	XP_009141172.1	PREDICTED: delta-9 acyl-lipid desaturase 2-like [Brassica rapa]	GO:0006629(lipid metabolic process);GO:0055114(oxidation-reduction process);GO:0006633(fatty acid biosynthetic process)	GO:0016021(integral component of membrane);GO:0016020(membrane)	GO:0016491(oxidoreductase activity);GO:0016717(oxidoreductase activity, acting on paired donors, with oxidation of a pair of donors resulting in the reduction of molecular oxygen to two molecules of water)	K20416|FAD5|http://www.genome.jp/dbget-bin/www_bget?ko:K20416	*	KOG1600(I)(Fatty acid desaturase)	sp|Q9SID2|ADS2_ARATH	sp|Q9SID2|ADS2_ARATH Delta-9 acyl-lipid desaturase 2 OS=Arabidopsis thaliana GN=ADS2 PE=2 SV=2
A04.438.1	*	*	*	*	*	*	*	*	*	*
A04.443.1	XP_018514111.1	PREDICTED: F-box protein DOR-like [Brassica rapa]	*	*	*	*	*	*	sp|Q9LIR1|FB182_ARATH	sp|Q9LIR1|FB182_ARATH Putative F-box protein At3g23960 OS=Arabidopsis thaliana GN=At3g23960 PE=4 SV=1
A04.445.1	CDY70005.1	BnaAnng32310D [Brassica napus]	*	*	*	*	*	*	*	*
A04.45.1	XP_009138843.1	PREDICTED: uncharacterized protein LOC103862890 [Brassica rapa]	GO:1901698(response to nitrogen compound);GO:0010167(response to nitrate);GO:0015706(nitrate transport);GO:0071249(cellular response to nitrate);GO:0071705(nitrogen compound transport);GO:0008150(biological_process)	GO:0005634(nucleus)	GO:0005515(protein binding);GO:0003677(DNA binding)	*	*	*	*	*
A04.451.1	XP_009141280.1	PREDICTED: protein RALF-like 17 [Brassica rapa]	GO:0007267(cell-cell signaling);GO:0019722(calcium-mediated signaling)	GO:0005576(extracellular region);GO:0048046(apoplast)	GO:0005179(hormone activity);GO:0004871(signal transducer activity)	*	*	*	sp|O48776|RLF17_ARATH	sp|O48776|RLF17_ARATH Protein RALF-like 17 OS=Arabidopsis thaliana GN=RALFL17 PE=3 SV=1
A04.460.1	XP_009141313.1	PREDICTED: uncharacterized protein LOC103865268 [Brassica rapa]	GO:0008150(biological_process)	GO:0005739(mitochondrion)	GO:0003674(molecular_function)	*	*	*	*	*
A04.460.2	XP_009141313.1	PREDICTED: uncharacterized protein LOC103865268 [Brassica rapa]	GO:0008150(biological_process)	GO:0005739(mitochondrion)	GO:0003674(molecular_function)	*	*	*	*	*
A04.460.3	XP_009141313.1	PREDICTED: uncharacterized protein LOC103865268 [Brassica rapa]	GO:0008150(biological_process)	GO:0005739(mitochondrion)	GO:0003674(molecular_function)	*	*	*	*	*
A04.470.1	XP_009141387.1	PREDICTED: 60S ribosomal protein L18a-2 [Brassica rapa]	GO:0006412(translation);GO:0009793(embryo development ending in seed dormancy);GO:0009860(pollen tube growth);GO:0042254(ribosome biogenesis)	GO:0005840(ribosome);GO:0030529(intracellular ribonucleoprotein complex);GO:0005634(nucleus);GO:0005737(cytoplasm);GO:0005774(vacuolar membrane);GO:0005829(cytosol);GO:0005886(plasma membrane);GO:0022625(cytosolic large ribosomal subunit);GO:0022626(cytosolic ribosome)	GO:0003735(structural constituent of ribosome);GO:0003729(mRNA binding)	K02882|RP-L18Ae, RPL18A|http://www.genome.jp/dbget-bin/www_bget?ko:K02882	ko03010(Ribosome)	KOG0829(J)(60S ribosomal protein L18A)	sp|P51418|R18A2_ARATH	sp|P51418|R18A2_ARATH 60S ribosomal protein L18a-2 OS=Arabidopsis thaliana GN=RPL18AB PE=1 SV=2
A04.5.1	XP_009138663.1	PREDICTED: uncharacterized protein LOC103862732 [Brassica rapa]	*	*	*	*	*	KOG0698(T)(Serine/threonine protein phosphatase)	sp|Q8RXY0|Y3333_ARATH	sp|Q8RXY0|Y3333_ARATH Probable inactive protein kinase At3g63330 OS=Arabidopsis thaliana GN=At3g63330 PE=2 SV=1
A04.5.2	XP_009138663.1	PREDICTED: uncharacterized protein LOC103862732 [Brassica rapa]	GO:0006468(protein phosphorylation);GO:0006470(protein dephosphorylation)	*	GO:0004672(protein kinase activity);GO:0004722(protein serine/threonine phosphatase activity);GO:0003824(catalytic activity);GO:0005524(ATP binding)	*	*	KOG0698(T)(Serine/threonine protein phosphatase)	sp|Q93YS2|P2C51_ARATH	sp|Q93YS2|P2C51_ARATH Probable protein phosphatase 2C 51 OS=Arabidopsis thaliana GN=At3g63340 PE=2 SV=2
A04.505.1	*	*	*	*	*	*	*	*	*	*
A04.519.1	CDY06443.1	BnaC06g12010D [Brassica napus]	*	*	*	*	*	*	*	*
A04.52.1	CDY48800.1	BnaA05g20700D [Brassica napus]	*	*	*	*	*	*	*	*
A04.52.2	CDX75036.1	BnaA05g07820D [Brassica napus]	*	*	*	*	*	*	*	*
A04.533.1	*	*	*	*	*	*	*	*	*	*
A04.538.1	XP_009141822.1	PREDICTED: ACT domain-containing protein ACR9 [Brassica rapa]	GO:0008152(metabolic process)	*	GO:0016597(amino acid binding)	*	*	*	sp|O80644|ACR9_ARATH	sp|O80644|ACR9_ARATH ACT domain-containing protein ACR9 OS=Arabidopsis thaliana GN=ACR9 PE=2 SV=1
A04.542.1	XP_013747371.1	PREDICTED: delta-1-pyrroline-5-carboxylate synthase A-like [Brassica napus]	GO:0008152(metabolic process);GO:0006561(proline biosynthetic process);GO:0055114(oxidation-reduction process)	GO:0005737(cytoplasm)	GO:0004349(glutamate 5-kinase activity);GO:0016740(transferase activity);GO:0004350(glutamate-5-semialdehyde dehydrogenase activity);GO:0003824(catalytic activity);GO:0016620(oxidoreductase activity, acting on the aldehyde or oxo group of donors, NAD or NADP as acceptor);GO:0016491(oxidoreductase activity)	K12657|ALDH18A1, P5CS|http://www.genome.jp/dbget-bin/www_bget?ko:K12657	ko00330(Arginine and proline metabolism);ko01230(Biosynthesis of amino acids)	KOG1154(E)(Gamma-glutamyl kinase)	sp|P54887|P5CS1_ARATH	sp|P54887|P5CS1_ARATH Delta-1-pyrroline-5-carboxylate synthase A OS=Arabidopsis thaliana GN=P5CSA PE=1 SV=1
A04.55.1	XP_009116674.1	PREDICTED: putative histone-lysine N-methyltransferase ASHH4 isoform X2 [Brassica rapa]	*	*	*	K11423|SETD2, SET2|http://www.genome.jp/dbget-bin/www_bget?ko:K11423	ko00310(Lysine degradation)	KOG4442(U)(Clathrin coat binding protein/Huntingtin interacting protein HIP1, involved in regulation of endocytosis)	sp|Q9M1X9|ASHH4_ARATH	sp|Q9M1X9|ASHH4_ARATH Putative histone-lysine N-methyltransferase ASHH4 OS=Arabidopsis thaliana GN=ASHH4 PE=3 SV=1
A04.554.1	BAU79460.1	small cystein-rich protein [Brassica rapa]	*	*	*	*	*	*	*	*
A04.554.2	BAU79460.1	small cystein-rich protein [Brassica rapa]	*	*	*	*	*	*	*	*
A04.554.3	BAU79460.1	small cystein-rich protein [Brassica rapa]	*	*	*	*	*	*	*	*
A04.554.4	BAU79460.1	small cystein-rich protein [Brassica rapa]	*	*	*	*	*	*	*	*
A04.560.1	XP_013744917.1	PREDICTED: putative protein TPRXL [Brassica napus]	*	*	*	*	*	*	*	*
A04.561.1	XP_009141916.1	PREDICTED: potassium transporter 2 [Brassica rapa]	GO:0071805(potassium ion transmembrane transport);GO:0006811(ion transport);GO:0006813(potassium ion transport)	GO:0016020(membrane);GO:0016021(integral component of membrane)	GO:0015079(potassium ion transmembrane transporter activity)	K03549|kup|http://www.genome.jp/dbget-bin/www_bget?ko:K03549	*	*	sp|O22881|POT2_ARATH	sp|O22881|POT2_ARATH Potassium transporter 2 OS=Arabidopsis thaliana GN=POT2 PE=1 SV=2
A04.566.1	XP_009141949.1	PREDICTED: WAT1-related protein At2g40900-like [Brassica rapa]	*	GO:0016020(membrane);GO:0016021(integral component of membrane)	GO:0022857(transmembrane transporter activity)	*	*	*	sp|F4IJ08|WTR15_ARATH	sp|F4IJ08|WTR15_ARATH WAT1-related protein At2g40900 OS=Arabidopsis thaliana GN=At2g40900 PE=2 SV=1
A04.59.1	*	*	*	*	*	*	*	*	*	*
A04.6.1	CDY53718.1	BnaAnng12590D [Brassica napus]	GO:0055114(oxidation-reduction process)	*	GO:0016491(oxidoreductase activity)	*	*	*	*	*
A04.605.1	*	*	*	*	*	*	*	*	*	*
A04.605.2	*	*	*	*	*	*	*	*	*	*
A04.618.1	XP_009142259.1	PREDICTED: uncharacterized protein LOC103866135 [Brassica rapa]	*	*	*	*	*	*	*	*
A04.622.1	XP_009142245.1	PREDICTED: ARGOS-like protein [Brassica rapa]	*	GO:0016021(integral component of membrane);GO:0016020(membrane)	*	*	*	*	sp|Q8RXL7|ARL_ARATH	sp|Q8RXL7|ARL_ARATH ARGOS-like protein OS=Arabidopsis thaliana GN=ARL PE=2 SV=1
A04.623.1	XP_013725487.1	PREDICTED: uncharacterized protein LOC106429288 [Brassica napus]	*	*	*	*	*	*	sp|P46519|LEA14_SOYBN	sp|P46519|LEA14_SOYBN Desiccation protectant protein Lea14 homolog OS=Glycine max PE=2 SV=1
A04.628.1	XP_009142385.1	PREDICTED: F-box protein DOR-like [Brassica rapa]	*	*	*	*	*	*	sp|Q5BPS3|DOR_ARATH	sp|Q5BPS3|DOR_ARATH F-box protein DOR OS=Arabidopsis thaliana GN=DOR PE=1 SV=2
A04.643.1	XP_009138652.1	PREDICTED: putative nuclease HARBI1 [Brassica rapa]	GO:0031936(negative regulation of chromatin silencing);GO:0006351(transcription, DNA-templated)	GO:0005634(nucleus);GO:0035098(ESC/E(Z) complex);GO:0035102(PRC1 complex)	GO:0003682(chromatin binding);GO:0005515(protein binding);GO:0004518(nuclease activity);GO:0046872(metal ion binding)	*	*	*	sp|Q94K49|ALP1_ARATH	sp|Q94K49|ALP1_ARATH Protein ANTAGONIST OF LIKE HETEROCHROMATIN PROTEIN 1 OS=Arabidopsis thaliana GN=ALP1 PE=1 SV=1
A04.644.1	XP_009138650.1	PREDICTED: serine/threonine-protein kinase HT1 [Brassica rapa]	GO:0006468(protein phosphorylation)	*	GO:0004672(protein kinase activity);GO:0005524(ATP binding)	*	*	KOG0192(T)(Tyrosine kinase specific for activated (GTP-bound) p21cdc42Hs)	sp|Q2MHE4|HT1_ARATH	sp|Q2MHE4|HT1_ARATH Serine/threonine-protein kinase HT1 OS=Arabidopsis thaliana GN=HT1 PE=1 SV=1
A04.647.1	XP_009138694.1	PREDICTED: probable inactive patatin-like protein 9 [Brassica rapa]	GO:0008152(metabolic process);GO:0006629(lipid metabolic process);GO:0016042(lipid catabolic process)	*	GO:0016787(hydrolase activity)	*	*	*	sp|Q93ZQ3|PLP9_ARATH	sp|Q93ZQ3|PLP9_ARATH Probable inactive patatin-like protein 9 OS=Arabidopsis thaliana GN=PLP9 PE=2 SV=1
A04.647.2	XP_009138694.1	PREDICTED: probable inactive patatin-like protein 9 [Brassica rapa]	GO:0008152(metabolic process);GO:0006629(lipid metabolic process);GO:0016042(lipid catabolic process)	*	GO:0016787(hydrolase activity)	*	*	*	*	*
A04.651.1	NP_085492.1	apocytochrome B [Arabidopsis thaliana]	GO:0006122(mitochondrial electron transport, ubiquinol to cytochrome c);GO:0055114(oxidation-reduction process);GO:0022904(respiratory electron transport chain)	GO:0005743(mitochondrial inner membrane);GO:0070469(respiratory chain);GO:0016020(membrane);GO:0045275(respiratory chain complex III);GO:0005739(mitochondrion);GO:0016021(integral component of membrane)	GO:0046872(metal ion binding);GO:0009055(electron carrier activity);GO:0008121(ubiquinol-cytochrome-c reductase activity);GO:0016491(oxidoreductase activity)	K00412|CYTB, petB|http://www.genome.jp/dbget-bin/www_bget?ko:K00412	ko00190(Oxidative phosphorylation)	KOG4663(C)(Cytochrome b)	sp|P42792|CYB_ARATH	sp|P42792|CYB_ARATH Cytochrome b OS=Arabidopsis thaliana GN=MT-CYB PE=2 SV=2
A04.651.2	NP_085492.1	apocytochrome B [Arabidopsis thaliana]	GO:0006122(mitochondrial electron transport, ubiquinol to cytochrome c);GO:0055114(oxidation-reduction process);GO:0022904(respiratory electron transport chain)	GO:0005743(mitochondrial inner membrane);GO:0070469(respiratory chain);GO:0016020(membrane);GO:0045275(respiratory chain complex III);GO:0005739(mitochondrion);GO:0016021(integral component of membrane)	GO:0046872(metal ion binding);GO:0009055(electron carrier activity);GO:0008121(ubiquinol-cytochrome-c reductase activity);GO:0016491(oxidoreductase activity)	K00412|CYTB, petB|http://www.genome.jp/dbget-bin/www_bget?ko:K00412	ko00190(Oxidative phosphorylation)	KOG4663(C)(Cytochrome b)	*	*
A04.66.1	XP_009138955.1	PREDICTED: carbon catabolite repressor protein 4 homolog 2 [Brassica rapa]	*	*	*	K12603|CNOT6, CCR4|http://www.genome.jp/dbget-bin/www_bget?ko:K12603	ko03018(RNA degradation)	KOG0620(K)(Glucose-repressible alcohol dehydrogenase transcriptional effector CCR4 and related proteins)	sp|Q9M2F8|CCR4B_ARATH	sp|Q9M2F8|CCR4B_ARATH Carbon catabolite repressor protein 4 homolog 2 OS=Arabidopsis thaliana GN=CCR4-2 PE=2 SV=2
A04.669.1	*	*	*	*	*	*	*	*	*	*
A04.683.1	XP_018513991.1	PREDICTED: LOW QUALITY PROTEIN: ATPase 7, plasma membrane-type-like [Brassica rapa]	GO:0006754(ATP biosynthetic process);GO:0051453(regulation of intracellular pH);GO:1902600(hydrogen ion transmembrane transport);GO:0006810(transport);GO:0006811(ion transport);GO:0015992(proton transport)	GO:0005886(plasma membrane);GO:0005887(integral component of plasma membrane);GO:0043231(intracellular membrane-bounded organelle);GO:0016021(integral component of membrane);GO:0016020(membrane)	GO:0005524(ATP binding);GO:0008553(hydrogen-exporting ATPase activity, phosphorylative mechanism);GO:0046872(metal ion binding);GO:0000166(nucleotide binding);GO:0016787(hydrolase activity);GO:0016887(ATPase activity)	K01535|PMA1, PMA2|http://www.genome.jp/dbget-bin/www_bget?ko:K01535	ko00190(Oxidative phosphorylation)	KOG0205(P)(Plasma membrane H+-transporting ATPase)	sp|Q9LY32|PMA7_ARATH	sp|Q9LY32|PMA7_ARATH ATPase 7, plasma membrane-type OS=Arabidopsis thaliana GN=AHA7 PE=3 SV=1
A04.683.2	XP_018513991.1	PREDICTED: LOW QUALITY PROTEIN: ATPase 7, plasma membrane-type-like [Brassica rapa]	GO:0006754(ATP biosynthetic process);GO:0051453(regulation of intracellular pH);GO:1902600(hydrogen ion transmembrane transport);GO:0006810(transport);GO:0006811(ion transport);GO:0015992(proton transport)	GO:0005886(plasma membrane);GO:0005887(integral component of plasma membrane);GO:0043231(intracellular membrane-bounded organelle);GO:0016021(integral component of membrane);GO:0016020(membrane)	GO:0005524(ATP binding);GO:0008553(hydrogen-exporting ATPase activity, phosphorylative mechanism);GO:0046872(metal ion binding);GO:0000166(nucleotide binding);GO:0016787(hydrolase activity);GO:0016887(ATPase activity)	K01535|PMA1, PMA2|http://www.genome.jp/dbget-bin/www_bget?ko:K01535	ko00190(Oxidative phosphorylation)	KOG0205(P)(Plasma membrane H+-transporting ATPase)	*	*
A04.690.1	XP_009138908.1	PREDICTED: zinc finger BED domain-containing protein DAYSLEEPER-like [Brassica rapa]	*	*	GO:0003677(DNA binding);GO:0046983(protein dimerization activity);GO:0003676(nucleic acid binding)	*	*	*	sp|Q9M2N5|DSLE_ARATH	sp|Q9M2N5|DSLE_ARATH Zinc finger BED domain-containing protein DAYSLEEPER OS=Arabidopsis thaliana GN=HAT PE=1 SV=1
A04.690.2	XP_009138908.1	PREDICTED: zinc finger BED domain-containing protein DAYSLEEPER-like [Brassica rapa]	*	*	GO:0003677(DNA binding);GO:0046983(protein dimerization activity);GO:0003676(nucleic acid binding)	*	*	*	*	*
A04.696.1	XP_009138969.1	PREDICTED: MATH domain and coiled-coil domain-containing protein At3g58260-like [Brassica rapa]	GO:0008150(biological_process)	GO:0005634(nucleus)	GO:0003674(molecular_function)	*	*	*	sp|Q9M2J0|MCC20_ARATH	sp|Q9M2J0|MCC20_ARATH MATH domain and coiled-coil domain-containing protein At3g58260 OS=Arabidopsis thaliana GN=At3g58260 PE=1 SV=1
A04.706.1	XP_018446480.1	PREDICTED: uncharacterized protein LOC108818111 [Raphanus sativus]	*	*	*	*	*	*	*	*
A04.714.1	NP_001326774.1	response regulator 17 [Arabidopsis thaliana]	GO:0000160(phosphorelay signal transduction system);GO:0006351(transcription, DNA-templated);GO:0006355(regulation of transcription, DNA-templated);GO:0009736(cytokinin-activated signaling pathway)	GO:0005634(nucleus)	GO:0000156(phosphorelay response regulator activity)	K14492|ARR-A|http://www.genome.jp/dbget-bin/www_bget?ko:K14492	ko04075(Plant hormone signal transduction)	*	sp|Q9FPR6|ARR17_ARATH	sp|Q9FPR6|ARR17_ARATH Two-component response regulator ARR17 OS=Arabidopsis thaliana GN=ARR17 PE=2 SV=1
A04.724.1	XP_009139176.1	PREDICTED: uncharacterized protein LOC103863174 isoform X1 [Brassica rapa]	*	*	*	*	*	KOG0725(R)(Reductases with broad range of substrate specificities)	sp|Q9X248|FABG_THEMA	sp|Q9X248|FABG_THEMA 3-oxoacyl-[acyl-carrier-protein] reductase FabG OS=Thermotoga maritima (strain ATCC 43589 / MSB8 / DSM 3109 / JCM 10099) GN=fabG PE=3 SV=1
A04.728.1	XP_013745332.1	PREDICTED: uncharacterized protein LOC106447929 [Brassica napus]	*	*	*	*	*	*	*	*
A04.729.1	XP_009139208.1	PREDICTED: protein ENHANCED DISEASE RESISTANCE 2-like [Brassica rapa]	*	*	GO:0008289(lipid binding)	*	*	*	sp|F4JSE7|EDR2_ARATH	sp|F4JSE7|EDR2_ARATH Protein ENHANCED DISEASE RESISTANCE 2 OS=Arabidopsis thaliana GN=EDR2 PE=2 SV=1
A04.729.2	XP_009139208.1	PREDICTED: protein ENHANCED DISEASE RESISTANCE 2-like [Brassica rapa]	*	*	GO:0008289(lipid binding)	*	*	*	*	*
A04.736.1	XP_013690565.1	PREDICTED: uncharacterized protein LOC106394544 [Brassica napus]	*	*	*	*	*	*	sp|P0C2F6|RNHX1_ARATH	sp|P0C2F6|RNHX1_ARATH Putative ribonuclease H protein At1g65750 OS=Arabidopsis thaliana GN=At1g65750 PE=3 SV=1
A04.750.1	*	*	*	*	*	*	*	*	*	*
A04.752.1	*	*	*	*	*	*	*	*	*	*
A04.761.1	*	*	*	*	*	*	*	*	*	*
A04.780.1	CDY49408.1	BnaCnng17180D [Brassica napus]	GO:0007049(cell cycle);GO:0051301(cell division)	GO:0005618(cell wall);GO:0005634(nucleus);GO:0005737(cytoplasm);GO:0016021(integral component of membrane)	GO:0005515(protein binding)	*	*	*	sp|F4JUQ2|KCAI_ARATH	sp|F4JUQ2|KCAI_ARATH KIN14B-interacting protein At4g14310 OS=Arabidopsis thaliana GN=At4g14310 PE=1 SV=1
A04.790.1	*	*	*	*	*	*	*	*	*	*
A04.795.1	XP_009139580.1	PREDICTED: receptor like protein 30 [Brassica rapa]	*	*	*	*	*	*	sp|Q9C9H7|RLP12_ARATH	sp|Q9C9H7|RLP12_ARATH Receptor-like protein 12 OS=Arabidopsis thaliana GN=RLP12 PE=2 SV=2
A04.796.1	*	*	*	*	*	*	*	*	*	*
A04.801.1	XP_018513829.1	PREDICTED: uncharacterized protein LOC103863600 [Brassica rapa]	*	*	*	*	*	*	*	*
A04.801.2	XP_018513829.1	PREDICTED: uncharacterized protein LOC103863600 [Brassica rapa]	*	*	*	*	*	*	*	*
A04.804.1	XP_013634554.1	PREDICTED: LOW QUALITY PROTEIN: ethylene-responsive transcription factor ERF062 [Brassica oleracea var. oleracea]	GO:0009873(ethylene-activated signaling pathway);GO:0006351(transcription, DNA-templated);GO:0006355(regulation of transcription, DNA-templated)	GO:0005634(nucleus)	GO:0003677(DNA binding);GO:0003700(transcription factor activity, sequence-specific DNA binding)	*	*	*	sp|Q9SVQ0|ERF62_ARATH	sp|Q9SVQ0|ERF62_ARATH Ethylene-responsive transcription factor ERF062 OS=Arabidopsis thaliana GN=ERF062 PE=2 SV=1
A04.806.1	XP_009115150.1	PREDICTED: ABC transporter C family member 12-like isoform X1 [Brassica rapa]	*	*	*	*	*	*	*	*
A04.813.1	XP_013635764.1	PREDICTED: uncharacterized protein LOC106341574 [Brassica oleracea var. oleracea]	*	GO:0016021(integral component of membrane);GO:0016020(membrane)	*	*	*	*	*	*
A04.823.1	XP_013682692.1	PREDICTED: uncharacterized protein At1g04910-like [Brassica napus]	*	GO:0016020(membrane);GO:0016021(integral component of membrane)	*	*	*	*	sp|Q8W486|Y1491_ARATH	sp|Q8W486|Y1491_ARATH Uncharacterized protein At1g04910 OS=Arabidopsis thaliana GN=At1g04910 PE=2 SV=1
A04.824.1	XP_013669492.1	PREDICTED: uncharacterized protein LOC106373926 [Brassica napus]	*	*	*	*	*	*	sp|P11369|LORF2_MOUSE	sp|P11369|LORF2_MOUSE LINE-1 retrotransposable element ORF2 protein OS=Mus musculus GN=Pol PE=1 SV=2
A04.829.1	XP_009137968.1	PREDICTED: uncharacterized protein LOC103862004 [Brassica rapa]	*	*	*	*	*	*	sp|Q9XEC1|Y4443_ARATH	sp|Q9XEC1|Y4443_ARATH Probable transposase-like protein At4g04430 OS=Arabidopsis thaliana GN=At4g04430 PE=3 SV=1
A04.860.1	XP_009139835.1	PREDICTED: protein IWS1 homolog A isoform X1 [Brassica rapa]	*	GO:0005774(vacuolar membrane)	GO:0005516(calmodulin binding)	*	*	*	*	*
A04.860.2	XP_009139846.1	PREDICTED: protein IWS1 homolog A isoform X2 [Brassica rapa]	*	GO:0005774(vacuolar membrane)	GO:0005516(calmodulin binding)	*	*	*	*	*
A04.860.3	XP_009139835.1	PREDICTED: protein IWS1 homolog A isoform X1 [Brassica rapa]	GO:0008150(biological_process)	GO:0005774(vacuolar membrane);GO:0005634(nucleus)	GO:0005516(calmodulin binding)	*	*	*	*	*
A04.883.1	*	*	*	*	*	*	*	*	*	*
A04.884.1	CDX98922.1	BnaC09g49130D [Brassica napus]	*	*	*	*	*	*	*	*
A04.885.1	XP_009139991.1	PREDICTED: uncharacterized protein LOC103863978 [Brassica rapa]	*	*	*	*	*	*	*	*
A04.887.1	XP_013745689.1	PREDICTED: uncharacterized protein LOC106448333 [Brassica napus]	GO:0055114(oxidation-reduction process);GO:0035556(intracellular signal transduction)	GO:0005634(nucleus)	GO:0047134(protein-disulfide reductase activity);GO:0008270(zinc ion binding);GO:0046872(metal ion binding)	*	*	*	*	*
A04.903.1	XP_009140073.1	PREDICTED: pentatricopeptide repeat-containing protein At5g41170, mitochondrial [Brassica rapa]	*	*	*	*	*	*	sp|Q9FLL3|PP412_ARATH	sp|Q9FLL3|PP412_ARATH Pentatricopeptide repeat-containing protein At5g41170, mitochondrial OS=Arabidopsis thaliana GN=At5g41170 PE=2 SV=1
A04.905.1	CDY36880.1	BnaC08g09670D [Brassica napus]	*	*	*	*	*	*	*	*
A04.906.1	XP_009140079.1	PREDICTED: AT-hook motif nuclear-localized protein 5-like [Brassica rapa]	*	GO:0016020(membrane);GO:0016021(integral component of membrane)	GO:0003677(DNA binding);GO:0043621(protein self-association)	*	*	*	sp|Q8GXB3|AHL5_ARATH	sp|Q8GXB3|AHL5_ARATH AT-hook motif nuclear-localized protein 5 OS=Arabidopsis thaliana GN=AHL5 PE=1 SV=1
A04.907.1	XP_018513974.1	PREDICTED: kinesin-4 [Brassica rapa]	GO:0007018(microtubule-based movement)	GO:0005874(microtubule)	GO:0008017(microtubule binding);GO:0005524(ATP binding);GO:0000166(nucleotide binding);GO:0003777(microtubule motor activity)	K10406|KIFC2_3|http://www.genome.jp/dbget-bin/www_bget?ko:K10406	*	KOG0239(Z)(Kinesin (KAR3 subfamily))	sp|F4JX00|KN14K_ARATH	sp|F4JX00|KN14K_ARATH Kinesin-like protein KIN-14K OS=Arabidopsis thaliana GN=KIN14K PE=3 SV=2
A04.907.2	XP_018513974.1	PREDICTED: kinesin-4 [Brassica rapa]	GO:0007018(microtubule-based movement)	GO:0005874(microtubule)	GO:0008017(microtubule binding);GO:0005524(ATP binding);GO:0000166(nucleotide binding);GO:0003777(microtubule motor activity)	K10406|KIFC2_3|http://www.genome.jp/dbget-bin/www_bget?ko:K10406	*	KOG0239(Z)(Kinesin (KAR3 subfamily))	*	*
A04.907.3	XP_018513974.1	PREDICTED: kinesin-4 [Brassica rapa]	GO:0007018(microtubule-based movement)	GO:0005874(microtubule)	GO:0008017(microtubule binding);GO:0005524(ATP binding);GO:0000166(nucleotide binding);GO:0003777(microtubule motor activity)	K10406|KIFC2_3|http://www.genome.jp/dbget-bin/www_bget?ko:K10406	*	KOG0239(Z)(Kinesin (KAR3 subfamily))	*	*
A04.907.4	XP_018513974.1	PREDICTED: kinesin-4 [Brassica rapa]	GO:0007018(microtubule-based movement)	GO:0005874(microtubule)	GO:0008017(microtubule binding);GO:0005524(ATP binding);GO:0000166(nucleotide binding);GO:0003777(microtubule motor activity)	K10406|KIFC2_3|http://www.genome.jp/dbget-bin/www_bget?ko:K10406	*	KOG0239(Z)(Kinesin (KAR3 subfamily))	*	*
A04.91.1	XP_009103011.1	PREDICTED: uncharacterized protein LOC103829091 [Brassica rapa]	*	*	*	*	*	*	*	*
A04.914.1	BAB11477.1	unnamed protein product [Arabidopsis thaliana]	*	*	GO:0008270(zinc ion binding)	*	*	*	*	*
A04.918.1	*	*	*	*	*	*	*	*	*	*
A04.930.1	CDY30240.1	BnaC04g31510D [Brassica napus]	*	*	*	*	*	*	sp|Q8RWD6|FB271_ARATH	sp|Q8RWD6|FB271_ARATH F-box protein At5g39450 OS=Arabidopsis thaliana GN=At5g39450 PE=2 SV=1
A04.931.1	XP_009140224.1	PREDICTED: protein CLP1 homolog 5-like [Brassica rapa]	GO:0031124(mRNA 3'-end processing);GO:0006397(mRNA processing)	GO:0005849(mRNA cleavage factor complex);GO:0005634(nucleus)	GO:0005524(ATP binding);GO:0000166(nucleotide binding)	K14399|CLP1, HERB|http://www.genome.jp/dbget-bin/www_bget?ko:K14399	ko03015(mRNA surveillance pathway)	KOG2749(A)(mRNA cleavage and polyadenylation factor IA/II complex, subunit CLP1)	sp|Q9FLE2|CLP5_ARATH	sp|Q9FLE2|CLP5_ARATH Protein CLP1 homolog 5 OS=Arabidopsis thaliana GN=CLPS5 PE=1 SV=1
A04.935.1	CDY15899.1	BnaA04g12120D [Brassica napus]	*	*	*	*	*	*	*	*
A04.941.1	XP_009140296.1	PREDICTED: protein RER1B-like [Brassica rapa]	*	GO:0016020(membrane);GO:0016021(integral component of membrane)	*	*	*	KOG1688(U)(Golgi proteins involved in ER retention (RER))	sp|O48671|RER1B_ARATH	sp|O48671|RER1B_ARATH Protein RER1B OS=Arabidopsis thaliana GN=RER1B PE=1 SV=2
A04.945.1	XP_018508280.1	PREDICTED: uncharacterized protein LOC108868964 [Brassica rapa]	*	*	*	K01578|MLYCD|http://www.genome.jp/dbget-bin/www_bget?ko:K01578	ko04146(Peroxisome);ko00640(Propanoate metabolism);ko00410(beta-Alanine metabolism)	*	*	*
A04.954.1	CDY19743.1	BnaA09g03960D [Brassica napus]	*	*	*	*	*	*	*	*
A04.956.1	XP_009140364.1	PREDICTED: protein KINKY POLLEN [Brassica rapa]	*	*	*	*	*	*	sp|Q6IMT0|KIP_ARATH	sp|Q6IMT0|KIP_ARATH Protein KINKY POLLEN OS=Arabidopsis thaliana GN=KIP PE=2 SV=1
A04.957.1	XP_010448159.1	PREDICTED: probable NAD(P)H dehydrogenase (quinone) FQR1-like 1 [Camelina sativa]	GO:0045892(negative regulation of transcription, DNA-templated);GO:0055114(oxidation-reduction process)	GO:0005737(cytoplasm);GO:0005886(plasma membrane);GO:0009506(plasmodesma)	GO:0010181(FMN binding);GO:0016491(oxidoreductase activity);GO:0003955(NAD(P)H dehydrogenase (quinone) activity);GO:0000166(nucleotide binding)	K03809|wrbA|http://www.genome.jp/dbget-bin/www_bget?ko:K03809	ko00130(Ubiquinone and other terpenoid-quinone biosynthesis)	KOG3135(R)(1,4-benzoquinone reductase-like; Trp repressor binding protein-like/protoplast-secreted protein)	sp|Q6NQE2|FQRL1_ARATH	sp|Q6NQE2|FQRL1_ARATH Probable NAD(P)H dehydrogenase (quinone) FQR1-like 1 OS=Arabidopsis thaliana GN=At4g27270 PE=1 SV=1
A04.962.1	XP_009140385.1	PREDICTED: protein SPT2 homolog isoform X2 [Brassica rapa]	*	*	*	K15193|SPTY2D1, SPT2|http://www.genome.jp/dbget-bin/www_bget?ko:K15193	*	*	*	*
A04.962.2	XP_009140385.1	PREDICTED: protein SPT2 homolog isoform X2 [Brassica rapa]	*	*	*	K15193|SPTY2D1, SPT2|http://www.genome.jp/dbget-bin/www_bget?ko:K15193	*	*	*	*
A04.962.3	XP_009140385.1	PREDICTED: protein SPT2 homolog isoform X2 [Brassica rapa]	*	*	*	K15193|SPTY2D1, SPT2|http://www.genome.jp/dbget-bin/www_bget?ko:K15193	*	*	*	*
A04.968.1	XP_009140440.1	PREDICTED: serine carboxypeptidase-like 13 isoform X1 [Brassica rapa]	GO:0006508(proteolysis)	*	GO:0004185(serine-type carboxypeptidase activity)	K16296|SCPL-I|http://www.genome.jp/dbget-bin/www_bget?ko:K16296	*	*	sp|Q8RUW5|SCP8_ARATH	sp|Q8RUW5|SCP8_ARATH Serine carboxypeptidase-like 8 OS=Arabidopsis thaliana GN=SCPL8 PE=1 SV=2
A04.974.1	XP_009140467.1	PREDICTED: uncharacterized protein LOC103864472 [Brassica rapa]	*	GO:0005886(plasma membrane)	GO:0003824(catalytic activity)	*	*	*	sp|Q8LGM7|MOCOS_SOLLC	sp|Q8LGM7|MOCOS_SOLLC Molybdenum cofactor sulfurase OS=Solanum lycopersicum GN=FLACCA PE=2 SV=1
A04.98.1	*	*	*	*	*	*	*	*	*	*
A04.992.1	NP_850057.1	ADP-ribosylation factor 3 [Arabidopsis thaliana]	GO:0015031(protein transport);GO:0007264(small GTPase mediated signal transduction);GO:0006810(transport);GO:0016192(vesicle-mediated transport);GO:0046686(response to cadmium ion)	GO:0005622(intracellular);GO:0005886(plasma membrane);GO:0005795(Golgi stack);GO:0016020(membrane);GO:0005794(Golgi apparatus)	GO:0000166(nucleotide binding);GO:0005515(protein binding);GO:0005525(GTP binding)	K07942|ARL1|http://www.genome.jp/dbget-bin/www_bget?ko:K07942	*	KOG0070(U)(GTP-binding ADP-ribosylation factor Arf1)	sp|P40940|ARF3_ARATH	sp|P40940|ARF3_ARATH ADP-ribosylation factor 3 OS=Arabidopsis thaliana GN=ARF3 PE=1 SV=2
A04.997.1	XP_013687705.1	PREDICTED: CBL-interacting serine/threonine-protein kinase 16-like [Brassica napus]	GO:0016310(phosphorylation);GO:0007165(signal transduction);GO:0006468(protein phosphorylation);GO:0042538(hyperosmotic salinity response);GO:0006814(sodium ion transport);GO:0018105(peptidyl-serine phosphorylation);GO:0018107(peptidyl-threonine phosphorylation);GO:0035556(intracellular signal transduction)	GO:0005622(intracellular);GO:0005886(plasma membrane)	GO:0004672(protein kinase activity);GO:0004674(protein serine/threonine kinase activity);GO:0016301(kinase activity);GO:0016740(transferase activity);GO:0005524(ATP binding);GO:0000166(nucleotide binding)	K07198|PRKAA, AMPK|http://www.genome.jp/dbget-bin/www_bget?ko:K07198	*	*	sp|Q9SEZ7|CIPKG_ARATH	sp|Q9SEZ7|CIPKG_ARATH CBL-interacting serine/threonine-protein kinase 16 OS=Arabidopsis thaliana GN=CIPK16 PE=1 SV=1
A05.1000.1	CDY18640.1	BnaA09g07550D [Brassica napus]	*	*	*	*	*	*	*	*
A05.1004.1	XP_009142777.1	PREDICTED: insulin-degrading enzyme-like 1, peroxisomal [Brassica rapa]	GO:0006508(proteolysis)	*	GO:0046872(metal ion binding);GO:0003824(catalytic activity);GO:0004222(metalloendopeptidase activity)	K01408|IDE, ide|http://www.genome.jp/dbget-bin/www_bget?ko:K01408	*	KOG0959(O)(N-arginine dibasic convertase NRD1 and related Zn2+-dependent endopeptidases, insulinase superfamily)	sp|O22941|IDE1_ARATH	sp|O22941|IDE1_ARATH Insulin-degrading enzyme-like 1, peroxisomal OS=Arabidopsis thaliana GN=PXM16 PE=2 SV=1
A05.1013.1	XP_009142902.1	PREDICTED: uncharacterized protein LOC103866688 [Brassica rapa]	*	*	*	*	*	KOG4162(T)(Predicted calmodulin-binding protein)	sp|Q8GZN1|NPG1_ARATH	sp|Q8GZN1|NPG1_ARATH Protein NPG1 OS=Arabidopsis thaliana GN=NPG1 PE=1 SV=1
A05.1014.1	ACP30573.1	disease resistance protein [Brassica rapa subsp. pekinensis]	*	*	*	*	*	*	*	*
A05.1036.1	XP_013636953.1	PREDICTED: uncharacterized protein At1g04910 [Brassica oleracea var. oleracea]	GO:0008150(biological_process)	GO:0016021(integral component of membrane);GO:0016020(membrane);GO:0005737(cytoplasm);GO:0005794(Golgi apparatus)	GO:0016740(transferase activity);GO:0016757(transferase activity, transferring glycosyl groups)	*	*	*	sp|Q8W486|Y1491_ARATH	sp|Q8W486|Y1491_ARATH Uncharacterized protein At1g04910 OS=Arabidopsis thaliana GN=At1g04910 PE=2 SV=1
A05.1036.2	XP_013636953.1	PREDICTED: uncharacterized protein At1g04910 [Brassica oleracea var. oleracea]	GO:0008150(biological_process)	GO:0016021(integral component of membrane);GO:0016020(membrane);GO:0005737(cytoplasm);GO:0005794(Golgi apparatus)	GO:0016740(transferase activity);GO:0016757(transferase activity, transferring glycosyl groups)	*	*	*	*	*
A05.1036.3	XP_013636953.1	PREDICTED: uncharacterized protein At1g04910 [Brassica oleracea var. oleracea]	GO:0008150(biological_process)	GO:0016021(integral component of membrane);GO:0016020(membrane);GO:0005737(cytoplasm);GO:0005794(Golgi apparatus)	GO:0016740(transferase activity);GO:0016757(transferase activity, transferring glycosyl groups)	*	*	*	*	*
A05.1052.1	XP_009143154.1	PREDICTED: probable carboxylesterase 9 [Brassica rapa]	GO:0008152(metabolic process);GO:0009056(catabolic process)	GO:0005634(nucleus)	GO:0016787(hydrolase activity);GO:0052689(carboxylic ester hydrolase activity)	*	*	KOG1515(V)(Arylacetamide deacetylase)	sp|O64641|CXE9_ARATH	sp|O64641|CXE9_ARATH Probable carboxylesterase 9 OS=Arabidopsis thaliana GN=CXE9 PE=2 SV=1
A05.1062.1	XP_013728896.1	PREDICTED: uncharacterized protein LOC106432595 [Brassica napus]	*	*	*	*	*	*	sp|F4JTJ9|ASY2_ARATH	sp|F4JTJ9|ASY2_ARATH Meiosis-specific protein ASY2 OS=Arabidopsis thaliana GN=ASY2 PE=2 SV=1
A05.1071.1	JAU15899.1	Protein AIG1 [Noccaea caerulescens]	*	*	*	*	*	*	sp|F4HT21|IAN9_ARATH	sp|F4HT21|IAN9_ARATH Immune-associated nucleotide-binding protein 9 OS=Arabidopsis thaliana GN=IAN9 PE=2 SV=1
A05.1076.1	*	*	*	*	*	*	*	*	*	*
A05.1092.1	XP_009143364.1	PREDICTED: peptidyl-prolyl cis-trans isomerase CYP22 [Brassica rapa]	GO:0000413(protein peptidyl-prolyl isomerization);GO:0006457(protein folding)	GO:0005886(plasma membrane);GO:0005829(cytosol);GO:0005773(vacuole)	GO:0016853(isomerase activity);GO:0003755(peptidyl-prolyl cis-trans isomerase activity)	K09567|PPIH, CYPH|http://www.genome.jp/dbget-bin/www_bget?ko:K09567	ko03040(Spliceosome)	KOG0865(O)(Cyclophilin type peptidyl-prolyl cis-trans isomerase)	sp|Q9ZVJ4|CYP22_ARATH	sp|Q9ZVJ4|CYP22_ARATH Peptidyl-prolyl cis-trans isomerase CYP22 OS=Arabidopsis thaliana GN=CYP22 PE=2 SV=1
A05.1101.1	XP_009143428.1	PREDICTED: acetyl-coenzyme A carboxylase carboxyl transferase subunit alpha, chloroplastic-like [Brassica rapa]	GO:0006633(fatty acid biosynthetic process)	GO:0009317(acetyl-CoA carboxylase complex)	GO:0003989(acetyl-CoA carboxylase activity);GO:0016874(ligase activity)	K01962|accA|http://www.genome.jp/dbget-bin/www_bget?ko:K01962	ko00640(Propanoate metabolism);ko00620(Pyruvate metabolism);ko00061(Fatty acid biosynthesis);ko01200(Carbon metabolism);ko01212(Fatty acid metabolism)	*	sp|Q9LD43|ACCA_ARATH	sp|Q9LD43|ACCA_ARATH Acetyl-coenzyme A carboxylase carboxyl transferase subunit alpha, chloroplastic OS=Arabidopsis thaliana GN=CAC3 PE=1 SV=1
A05.1125.1	XP_009143536.1	PREDICTED: putative white-brown complex homolog protein 30 [Brassica rapa]	GO:0006810(transport)	GO:0016021(integral component of membrane);GO:0016020(membrane);GO:0005886(plasma membrane);GO:0005576(extracellular region);GO:0009506(plasmodesma)	GO:0005524(ATP binding);GO:0000166(nucleotide binding);GO:0016887(ATPase activity);GO:0042626(ATPase activity, coupled to transmembrane movement of substances);GO:0005215(transporter activity)	*	*	*	sp|Q9SJK6|WBC30_ARATH	sp|Q9SJK6|WBC30_ARATH Putative white-brown complex homolog protein 30 OS=Arabidopsis thaliana GN=WBC30 PE=1 SV=3
A05.1125.2	XP_006410878.1	hypothetical protein EUTSA_v10016168mg [Eutrema salsugineum]	GO:0006810(transport)	GO:0016021(integral component of membrane);GO:0016020(membrane);GO:0005886(plasma membrane);GO:0005576(extracellular region);GO:0009506(plasmodesma)	GO:0005524(ATP binding);GO:0000166(nucleotide binding);GO:0016887(ATPase activity);GO:0042626(ATPase activity, coupled to transmembrane movement of substances);GO:0005215(transporter activity)	*	*	KOG0065(Q)(Pleiotropic drug resistance proteins (PDR1-15), ABC superfamily)	*	*
A05.1125.3	XP_009143536.1	PREDICTED: putative white-brown complex homolog protein 30 [Brassica rapa]	*	GO:0016021(integral component of membrane);GO:0016020(membrane)	GO:0005524(ATP binding);GO:0000166(nucleotide binding);GO:0016887(ATPase activity)	*	*	KOG0065(Q)(Pleiotropic drug resistance proteins (PDR1-15), ABC superfamily)	*	*
A05.1125.4	CDX74994.1	BnaA05g07400D [Brassica napus]	GO:0006810(transport)	GO:0016021(integral component of membrane);GO:0016020(membrane);GO:0005886(plasma membrane);GO:0005576(extracellular region);GO:0009506(plasmodesma)	GO:0005524(ATP binding);GO:0000166(nucleotide binding);GO:0016887(ATPase activity);GO:0042626(ATPase activity, coupled to transmembrane movement of substances);GO:0005215(transporter activity)	*	*	KOG0065(Q)(Pleiotropic drug resistance proteins (PDR1-15), ABC superfamily)	*	*
A05.1126.1	XP_009143542.1	PREDICTED: TSL-kinase interacting protein 1 isoform X2 [Brassica rapa]	*	GO:0005634(nucleus)	GO:0003677(DNA binding)	*	*	*	sp|Q8LJT8|TKI1_ARATH	sp|Q8LJT8|TKI1_ARATH TSL-kinase interacting protein 1 OS=Arabidopsis thaliana GN=TKI1 PE=1 SV=2
A05.113.1	XP_013688758.1	PREDICTED: F-box/kelch-repeat protein At2g44130-like [Brassica napus]	*	*	*	*	*	*	sp|O80582|FBK46_ARATH	sp|O80582|FBK46_ARATH F-box/kelch-repeat protein At2g44130 OS=Arabidopsis thaliana GN=At2g44130 PE=2 SV=2
A05.1140.1	XP_009143596.1	PREDICTED: zinc finger A20 and AN1 domain-containing stress-associated protein 4-like [Brassica rapa]	GO:0008150(biological_process)	GO:0005634(nucleus)	GO:0003677(DNA binding);GO:0008270(zinc ion binding);GO:0046872(metal ion binding)	*	*	KOG3173(R)(Predicted Zn-finger protein)	sp|Q9SJM6|SAP4_ARATH	sp|Q9SJM6|SAP4_ARATH Zinc finger A20 and AN1 domain-containing stress-associated protein 4 OS=Arabidopsis thaliana GN=SAP4 PE=1 SV=1
A05.1158.1	XP_009143698.1	PREDICTED: uncharacterized protein LOC103867387 [Brassica rapa]	*	*	*	*	*	*	sp|P37707|B2_DAUCA	sp|P37707|B2_DAUCA B2 protein OS=Daucus carota PE=2 SV=1
A05.1162.1	XP_009143712.1	PREDICTED: uncharacterized protein LOC103867396 isoform X2 [Brassica rapa]	*	*	*	K00602|purH|http://www.genome.jp/dbget-bin/www_bget?ko:K00602	ko00670(One carbon pool by folate);ko00230(Purine metabolism)	KOG2555(F)(AICAR transformylase/IMP cyclohydrolase/methylglyoxal synthase)	sp|Q0AW31|PUR9_SYNWW	sp|Q0AW31|PUR9_SYNWW Bifunctional purine biosynthesis protein PurH OS=Syntrophomonas wolfei subsp. wolfei (strain DSM 2245B / Goettingen) GN=purH PE=3 SV=1
A05.118.1	XP_013688754.1	PREDICTED: beta-glucosidase 28-like [Brassica napus]	*	*	*	K01188|E3.2.1.21|http://www.genome.jp/dbget-bin/www_bget?ko:K01188	ko00940(Phenylpropanoid biosynthesis);ko00500(Starch and sucrose metabolism);ko00460(Cyanoamino acid metabolism)	*	sp|Q4V3B3|BGL28_ARATH	sp|Q4V3B3|BGL28_ARATH Beta-glucosidase 28 OS=Arabidopsis thaliana GN=BGLU28 PE=2 SV=1
A05.118.2	XP_013688754.1	PREDICTED: beta-glucosidase 28-like [Brassica napus]	*	*	*	K01188|E3.2.1.21|http://www.genome.jp/dbget-bin/www_bget?ko:K01188	ko00940(Phenylpropanoid biosynthesis);ko00500(Starch and sucrose metabolism);ko00460(Cyanoamino acid metabolism)	*	*	*
A05.118.3	XP_009143032.1	PREDICTED: beta-glucosidase 28 [Brassica rapa]	*	*	*	K01188|E3.2.1.21|http://www.genome.jp/dbget-bin/www_bget?ko:K01188	ko00940(Phenylpropanoid biosynthesis);ko00500(Starch and sucrose metabolism);ko00460(Cyanoamino acid metabolism)	*	*	*
A05.118.4	XP_013688754.1	PREDICTED: beta-glucosidase 28-like [Brassica napus]	*	*	*	K01188|E3.2.1.21|http://www.genome.jp/dbget-bin/www_bget?ko:K01188	ko00940(Phenylpropanoid biosynthesis);ko00500(Starch and sucrose metabolism);ko00460(Cyanoamino acid metabolism)	*	*	*
A05.118.5	XP_013688754.1	PREDICTED: beta-glucosidase 28-like [Brassica napus]	*	*	*	K01188|E3.2.1.21|http://www.genome.jp/dbget-bin/www_bget?ko:K01188	ko00940(Phenylpropanoid biosynthesis);ko00500(Starch and sucrose metabolism);ko00460(Cyanoamino acid metabolism)	*	*	*
A05.1182.1	XP_009143854.1	PREDICTED: uncharacterized protein At2g33490 isoform X3 [Brassica rapa]	*	*	*	*	*	*	sp|O22799|Y2349_ARATH	sp|O22799|Y2349_ARATH Uncharacterized protein At2g33490 OS=Arabidopsis thaliana GN=At2g33490 PE=4 SV=2
A05.1190.1	XP_009143880.1	PREDICTED: myosin-10 isoform X1 [Brassica rapa]	*	GO:0016459(myosin complex)	GO:0005524(ATP binding);GO:0003774(motor activity);GO:0000166(nucleotide binding);GO:0003779(actin binding)	K10357|MYO5|http://www.genome.jp/dbget-bin/www_bget?ko:K10357	*	KOG0160(Z)(Myosin class V heavy chain)	sp|F4IVR7|MYO10_ARATH	sp|F4IVR7|MYO10_ARATH Myosin-10 OS=Arabidopsis thaliana GN=XI-D PE=3 SV=1
A05.1196.1	XP_013637643.1	PREDICTED: ATP synthase subunit gamma, mitochondrial-like [Brassica oleracea var. oleracea]	GO:0015986(ATP synthesis coupled proton transport)	GO:0045261(proton-transporting ATP synthase complex, catalytic core F(1))	GO:0046961(proton-transporting ATPase activity, rotational mechanism);GO:0046933(proton-transporting ATP synthase activity, rotational mechanism)	K02136|ATPeF1G, ATP5C1, ATP3|http://www.genome.jp/dbget-bin/www_bget?ko:K02136	ko00190(Oxidative phosphorylation)	KOG1531(C)(F0F1-type ATP synthase, gamma subunit)	sp|Q96250|ATPG3_ARATH	sp|Q96250|ATPG3_ARATH ATP synthase subunit gamma, mitochondrial OS=Arabidopsis thaliana GN=ATPC PE=1 SV=1
A05.1196.2	XP_013692015.1	PREDICTED: ATP synthase subunit gamma, mitochondrial-like isoform X1 [Brassica napus]	GO:0015986(ATP synthesis coupled proton transport)	GO:0045261(proton-transporting ATP synthase complex, catalytic core F(1))	GO:0046961(proton-transporting ATPase activity, rotational mechanism);GO:0046933(proton-transporting ATP synthase activity, rotational mechanism)	K02136|ATPeF1G, ATP5C1, ATP3|http://www.genome.jp/dbget-bin/www_bget?ko:K02136	ko00190(Oxidative phosphorylation)	KOG1531(C)(F0F1-type ATP synthase, gamma subunit)	*	*
A05.1196.3	XP_013692015.1	PREDICTED: ATP synthase subunit gamma, mitochondrial-like isoform X1 [Brassica napus]	GO:0015986(ATP synthesis coupled proton transport)	GO:0045261(proton-transporting ATP synthase complex, catalytic core F(1))	GO:0046961(proton-transporting ATPase activity, rotational mechanism);GO:0046933(proton-transporting ATP synthase activity, rotational mechanism)	K02136|ATPeF1G, ATP5C1, ATP3|http://www.genome.jp/dbget-bin/www_bget?ko:K02136	ko00190(Oxidative phosphorylation)	KOG1531(C)(F0F1-type ATP synthase, gamma subunit)	*	*
A05.1201.1	XP_009144042.1	PREDICTED: type II inositol polyphosphate 5-phosphatase 14 [Brassica rapa]	GO:0046856(phosphatidylinositol dephosphorylation);GO:0016311(dephosphorylation);GO:0046855(inositol phosphate dephosphorylation)	GO:0005634(nucleus)	GO:0016787(hydrolase activity);GO:0004527(exonuclease activity);GO:0004519(endonuclease activity);GO:0004439(phosphatidylinositol-4,5-bisphosphate 5-phosphatase activity);GO:0034485(phosphatidylinositol-3,4,5-trisphosphate 5-phosphatase activity);GO:0046872(metal ion binding);GO:0052658(inositol-1,4,5-trisphosphate 5-phosphatase activity)	*	*	KOG0565(U)(Inositol polyphosphate 5-phosphatase and related proteins)	sp|Q9SKB7|IP5PE_ARATH	sp|Q9SKB7|IP5PE_ARATH Type II inositol polyphosphate 5-phosphatase 14 OS=Arabidopsis thaliana GN=IP5P14 PE=1 SV=1
A05.1201.2	XP_013748707.1	PREDICTED: type II inositol polyphosphate 5-phosphatase 14 [Brassica napus]	GO:0046856(phosphatidylinositol dephosphorylation);GO:0016311(dephosphorylation);GO:0046855(inositol phosphate dephosphorylation)	GO:0005634(nucleus)	GO:0016787(hydrolase activity);GO:0004439(phosphatidylinositol-4,5-bisphosphate 5-phosphatase activity);GO:0034485(phosphatidylinositol-3,4,5-trisphosphate 5-phosphatase activity);GO:0046872(metal ion binding);GO:0052658(inositol-1,4,5-trisphosphate 5-phosphatase activity);GO:0004527(exonuclease activity);GO:0004519(endonuclease activity)	*	*	KOG0565(U)(Inositol polyphosphate 5-phosphatase and related proteins)	*	*
A05.1220.1	ABN05327.1	unknown [Brassica rapa]	*	*	*	*	*	*	*	*
A05.1220.2	ABN05327.1	unknown [Brassica rapa]	*	GO:0005576(extracellular region)	*	*	*	*	sp|A8MQY8|ESFL9_ARATH	sp|A8MQY8|ESFL9_ARATH EMBRYO SURROUNDING FACTOR 1-like protein 9 OS=Arabidopsis thaliana GN=ESFL9 PE=2 SV=1
A05.1220.3	ABN05327.1	unknown [Brassica rapa]	*	GO:0005576(extracellular region)	*	*	*	*	*	*
A05.1220.4	ABN05327.1	unknown [Brassica rapa]	*	GO:0005576(extracellular region)	*	*	*	*	*	*
A05.1220.5	ABN05327.1	unknown [Brassica rapa]	*	GO:0005576(extracellular region)	*	*	*	*	*	*
A05.1220.6	ABN05327.1	unknown [Brassica rapa]	*	GO:0005576(extracellular region)	*	*	*	*	*	*
A05.1220.7	ABN05327.1	unknown [Brassica rapa]	*	GO:0005576(extracellular region)	*	*	*	*	*	*
A05.1224.1	XP_009144224.1	PREDICTED: uncharacterized protein LOC103867888 [Brassica rapa]	*	*	*	*	*	*	*	*
A05.1226.1	XP_018511369.1	PREDICTED: defensin-like protein 147 [Brassica rapa]	*	*	*	*	*	*	*	*
A05.1226.2	XP_018511369.1	PREDICTED: defensin-like protein 147 [Brassica rapa]	*	*	*	*	*	*	*	*
A05.1227.1	XP_018511369.1	PREDICTED: defensin-like protein 147 [Brassica rapa]	*	*	*	*	*	*	*	*
A05.1227.2	XP_018511369.1	PREDICTED: defensin-like protein 147 [Brassica rapa]	*	*	*	*	*	*	*	*
A05.1227.3	XP_018511369.1	PREDICTED: defensin-like protein 147 [Brassica rapa]	*	*	*	*	*	*	*	*
A05.1227.4	XP_018511369.1	PREDICTED: defensin-like protein 147 [Brassica rapa]	GO:0031640(killing of cells of other organism);GO:0006952(defense response);GO:0050832(defense response to fungus)	GO:0005576(extracellular region);GO:0016021(integral component of membrane);GO:0016020(membrane)	*	*	*	*	sp|P82716|DF147_ARATH	sp|P82716|DF147_ARATH Defensin-like protein 147 OS=Arabidopsis thaliana GN=LCR1 PE=2 SV=1
A05.1227.5	XP_018511369.1	PREDICTED: defensin-like protein 147 [Brassica rapa]	GO:0031640(killing of cells of other organism);GO:0006952(defense response);GO:0050832(defense response to fungus)	GO:0005576(extracellular region);GO:0016021(integral component of membrane);GO:0016020(membrane)	*	*	*	*	*	*
A05.1227.6	XP_018511369.1	PREDICTED: defensin-like protein 147 [Brassica rapa]	GO:0031640(killing of cells of other organism);GO:0006952(defense response);GO:0050832(defense response to fungus)	GO:0005576(extracellular region);GO:0016021(integral component of membrane);GO:0016020(membrane)	*	*	*	*	*	*
A05.1227.7	XP_018511369.1	PREDICTED: defensin-like protein 147 [Brassica rapa]	GO:0031640(killing of cells of other organism);GO:0006952(defense response);GO:0050832(defense response to fungus)	GO:0005576(extracellular region);GO:0016021(integral component of membrane);GO:0016020(membrane)	*	*	*	*	*	*
A05.1247.1	XP_018514546.1	PREDICTED: protein transport protein SEC13 homolog B-like [Brassica rapa]	*	*	*	K14004|SEC13|http://www.genome.jp/dbget-bin/www_bget?ko:K14004	ko04141(Protein processing in endoplasmic reticulum);ko03013(RNA transport)	KOG0645(R)(WD40 repeat protein)	sp|O64740|SC13B_ARATH	sp|O64740|SC13B_ARATH Protein transport protein SEC13 homolog B OS=Arabidopsis thaliana GN=SEC13B PE=1 SV=1
A05.1248.1	XP_009144337.1	PREDICTED: probable protein phosphatase 2C 25 [Brassica rapa]	GO:0006470(protein dephosphorylation);GO:0009620(response to fungus);GO:0009738(abscisic acid-activated signaling pathway);GO:0009611(response to wounding);GO:0050832(defense response to fungus)	GO:0005737(cytoplasm);GO:0009536(plastid);GO:0005634(nucleus)	GO:0004722(protein serine/threonine phosphatase activity);GO:0004721(phosphoprotein phosphatase activity);GO:0046872(metal ion binding);GO:0003824(catalytic activity);GO:0016787(hydrolase activity);GO:0043169(cation binding)	*	*	KOG0698(T)(Serine/threonine protein phosphatase)	sp|O80871|P2C25_ARATH	sp|O80871|P2C25_ARATH Probable protein phosphatase 2C 25 OS=Arabidopsis thaliana GN=At2g30020 PE=1 SV=1
A05.125.1	XP_013752138.1	PREDICTED: flavonol synthase/flavanone 3-hydroxylase-like [Brassica napus]	GO:0055114(oxidation-reduction process);GO:0071456(cellular response to hypoxia)	GO:0005737(cytoplasm)	GO:0046872(metal ion binding);GO:0051213(dioxygenase activity);GO:0016491(oxidoreductase activity);GO:0016706(oxidoreductase activity, acting on paired donors, with incorporation or reduction of molecular oxygen, 2-oxoglutarate as one donor, and incorporation of one atom each of oxygen into both donors)	*	*	*	sp|O80449|DIOX4_ARATH	sp|O80449|DIOX4_ARATH Probable 2-oxoglutarate-dependent dioxygenase ANS OS=Arabidopsis thaliana GN=ANS PE=2 SV=1
A05.125.2	XP_013752138.1	PREDICTED: flavonol synthase/flavanone 3-hydroxylase-like [Brassica napus]	GO:0055114(oxidation-reduction process);GO:0071456(cellular response to hypoxia)	GO:0005737(cytoplasm)	GO:0016491(oxidoreductase activity);GO:0046872(metal ion binding);GO:0051213(dioxygenase activity);GO:0016706(oxidoreductase activity, acting on paired donors, with incorporation or reduction of molecular oxygen, 2-oxoglutarate as one donor, and incorporation of one atom each of oxygen into both donors)	*	*	*	sp|D4N501|DIOX2_PAPSO	sp|D4N501|DIOX2_PAPSO Probable 2-oxoglutarate/Fe(II)-dependent dioxygenase OS=Papaver somniferum GN=DIOX2 PE=2 SV=1
A05.1256.1	XP_009144369.1	PREDICTED: uncharacterized protein LOC103868030 [Brassica rapa]	*	*	*	*	*	*	*	*
A05.1262.1	XP_009144669.1	PREDICTED: sucrose synthase 5 [Brassica rapa]	GO:0080165(callose deposition in phloem sieve plate);GO:0005985(sucrose metabolic process)	GO:0005618(cell wall)	GO:0016740(transferase activity);GO:0016757(transferase activity, transferring glycosyl groups);GO:0016157(sucrose synthase activity)	K00695|E2.4.1.13|http://www.genome.jp/dbget-bin/www_bget?ko:K00695	ko00500(Starch and sucrose metabolism)	*	sp|F4K5W8|SUS5_ARATH	sp|F4K5W8|SUS5_ARATH Sucrose synthase 5 OS=Arabidopsis thaliana GN=SUS5 PE=2 SV=1
A05.1269.1	XP_009124615.1	PREDICTED: uncharacterized protein LOC103849625 [Brassica rapa]	GO:0006950(response to stress)	*	*	*	*	*	*	*
A05.1284.1	XP_009144719.1	PREDICTED: formin-like protein 3 [Brassica rapa]	*	GO:0016021(integral component of membrane);GO:0016020(membrane)	*	*	*	KOG1922(TZ)(Rho GTPase effector BNI1 and related formins)	sp|O23373|FH3_ARATH	sp|O23373|FH3_ARATH Formin-like protein 3 OS=Arabidopsis thaliana GN=FH3 PE=2 SV=3
A05.1301.1	XP_013748995.1	PREDICTED: uncharacterized protein LOC106451592 [Brassica napus]	GO:0055085(transmembrane transport)	GO:0016021(integral component of membrane);GO:0016020(membrane)	GO:0005509(calcium ion binding)	*	*	*	sp|Q8L636|NCL_ARATH	sp|Q8L636|NCL_ARATH Sodium/calcium exchanger NCL OS=Arabidopsis thaliana GN=NCL PE=2 SV=1
A05.1304.1	XP_009144819.1	PREDICTED: uncharacterized protein LOC103868482 [Brassica rapa]	*	GO:0009536(plastid)	*	*	*	*	*	*
A05.1308.1	*	*	*	*	*	*	*	*	*	*
A05.1308.2	CDY49901.1	BnaA05g14920D [Brassica napus]	*	*	*	*	*	*	*	*
A05.1308.3	CDY49901.1	BnaA05g14920D [Brassica napus]	*	*	*	*	*	*	*	*
A05.1308.4	CDY49901.1	BnaA05g14920D [Brassica napus]	*	*	*	*	*	*	*	*
A05.1309.1	XP_013742774.1	PREDICTED: uncharacterized protein LOC106445712 [Brassica napus]	*	*	*	*	*	*	*	*
A05.131.1	XP_009144062.1	PREDICTED: putative tRNA 2'-phosphotransferase [Brassica rapa]	*	*	*	K10669|TRPT1, TPT1|http://www.genome.jp/dbget-bin/www_bget?ko:K10669	*	*	*	*
A05.1316.1	XP_009120064.1	PREDICTED: uncharacterized protein LOC103844987 [Brassica rapa]	*	*	*	*	*	*	*	*
A05.132.1	XP_009119946.1	PREDICTED: pentatricopeptide repeat-containing protein At4g14190, chloroplastic [Brassica rapa]	*	*	*	*	*	*	*	*
A05.132.2	XP_009119946.1	PREDICTED: pentatricopeptide repeat-containing protein At4g14190, chloroplastic [Brassica rapa]	*	*	*	*	*	*	*	*
A05.1322.1	XP_009144907.1	PREDICTED: protein DETOXIFICATION 42-like isoform X1 [Brassica rapa]	GO:0006855(drug transmembrane transport);GO:0055085(transmembrane transport)	GO:0016020(membrane);GO:0016021(integral component of membrane)	GO:0015297(antiporter activity);GO:0015238(drug transmembrane transporter activity)	*	*	*	sp|Q9SYD6|DTX42_ARATH	sp|Q9SYD6|DTX42_ARATH Protein DETOXIFICATION 42 OS=Arabidopsis thaliana GN=DTX42 PE=2 SV=2
A05.1329.1	XP_013700211.1	PREDICTED: uncharacterized protein LOC106403992 [Brassica napus]	*	*	*	*	*	*	sp|Q8I7P9|POL5_DROME	sp|Q8I7P9|POL5_DROME Retrovirus-related Pol polyprotein from transposon opus OS=Drosophila melanogaster GN=pol PE=3 SV=1
A05.1335.1	*	*	*	*	*	*	*	*	*	*
A05.1335.2	*	*	*	*	*	*	*	*	*	*
A05.1342.1	*	*	*	*	*	*	*	*	*	*
A05.1343.1	*	*	*	*	*	*	*	*	*	*
A05.1349.1	CDY25666.1	BnaC05g25450D [Brassica napus]	*	*	*	*	*	*	*	*
A05.1351.1	XP_009145050.1	PREDICTED: uncharacterized protein LOC103868730 [Brassica rapa]	*	*	*	*	*	*	sp|Q9C6Y4|CSI2_ARATH	sp|Q9C6Y4|CSI2_ARATH Protein CELLULOSE SYNTHASE INTERACTIVE 2 OS=Arabidopsis thaliana GN=CSI2 PE=3 SV=1
A05.1351.2	XP_009145050.1	PREDICTED: uncharacterized protein LOC103868730 [Brassica rapa]	*	*	*	*	*	*	*	*
A05.1356.1	XP_013725571.1	PREDICTED: uncharacterized protein LOC106429364 [Brassica napus]	*	*	*	*	*	*	*	*
A05.1358.1	XP_013689613.1	PREDICTED: uncharacterized protein LOC106393458 [Brassica napus]	*	*	*	*	*	KOG0017(R)(FOG: Transposon-encoded proteins with TYA, reverse transcriptase, integrase domains in various combinations)	sp|Q7LHG5|YI31B_YEAST	sp|Q7LHG5|YI31B_YEAST Transposon Ty3-I Gag-Pol polyprotein OS=Saccharomyces cerevisiae (strain ATCC 204508 / S288c) GN=TY3B-I PE=3 SV=2
A05.1358.2	OAO89342.1	hypothetical protein AXX17_ATUG01610 [Arabidopsis thaliana]	*	*	*	*	*	KOG0017(R)(FOG: Transposon-encoded proteins with TYA, reverse transcriptase, integrase domains in various combinations)	sp|P04323|POL3_DROME	sp|P04323|POL3_DROME Retrovirus-related Pol polyprotein from transposon 17.6 OS=Drosophila melanogaster GN=pol PE=3 SV=1
A05.1358.3	XP_013728262.1	PREDICTED: uncharacterized protein LOC106431961 [Brassica napus]	*	*	*	*	*	KOG0017(R)(FOG: Transposon-encoded proteins with TYA, reverse transcriptase, integrase domains in various combinations)	*	*
A05.1359.1	CDY62058.1	BnaC09g52810D [Brassica napus]	*	*	*	*	*	*	*	*
A05.1359.2	CDY62058.1	BnaC09g52810D [Brassica napus]	*	*	*	*	*	*	*	*
A05.1360.1	XP_009145117.1	PREDICTED: MDIS1-interacting receptor like kinase 2 [Brassica rapa]	GO:0006468(protein phosphorylation)	GO:0016020(membrane);GO:0016021(integral component of membrane);GO:0005886(plasma membrane);GO:0009506(plasmodesma)	GO:0004672(protein kinase activity);GO:0005524(ATP binding);GO:0000166(nucleotide binding)	*	*	*	sp|Q8VZG8|MIK2_ARATH	sp|Q8VZG8|MIK2_ARATH MDIS1-interacting receptor like kinase 2 OS=Arabidopsis thaliana GN=MIK2 PE=1 SV=3
A05.1363.1	XP_013597304.1	PREDICTED: protein COFACTOR ASSEMBLY OF COMPLEX C SUBUNIT B CCB1, chloroplastic-like [Brassica oleracea var. oleracea]	*	GO:0016021(integral component of membrane);GO:0016020(membrane)	*	*	*	*	sp|Q9LSE4|CCB1_ARATH	sp|Q9LSE4|CCB1_ARATH Protein COFACTOR ASSEMBLY OF COMPLEX C SUBUNIT B CCB1, chloroplastic OS=Arabidopsis thaliana GN=CCB1 PE=1 SV=1
A05.1367.1	XP_009145152.1	PREDICTED: choline-phosphate cytidylyltransferase 1-like [Brassica rapa]	*	*	*	K00968|PCYT1|http://www.genome.jp/dbget-bin/www_bget?ko:K00968	ko00564(Glycerophospholipid metabolism);ko00440(Phosphonate and phosphinate metabolism)	*	sp|Q9ZV56|CCT1_ARATH	sp|Q9ZV56|CCT1_ARATH Choline-phosphate cytidylyltransferase 1 OS=Arabidopsis thaliana GN=CCT1 PE=1 SV=1
A05.1370.1	XP_009151479.1	PREDICTED: probable serine/threonine-protein kinase At1g09600 [Brassica rapa]	GO:0006468(protein phosphorylation);GO:0016310(phosphorylation)	GO:0005634(nucleus)	GO:0004672(protein kinase activity);GO:0004674(protein serine/threonine kinase activity);GO:0005524(ATP binding);GO:0000166(nucleotide binding);GO:0016301(kinase activity)	*	*	KOG0600(D)(Cdc2-related protein kinase)	sp|F4I114|Y1960_ARATH	sp|F4I114|Y1960_ARATH Probable serine/threonine-protein kinase At1g09600 OS=Arabidopsis thaliana GN=At1g09600 PE=3 SV=1
A05.1376.1	CDY72161.1	BnaAnng40140D [Brassica napus]	*	*	*	*	*	*	*	*
A05.1379.1	XP_018435943.1	PREDICTED: uncharacterized protein LOC108808269 [Raphanus sativus]	*	*	GO:0003676(nucleic acid binding);GO:0008270(zinc ion binding);GO:0046872(metal ion binding)	*	*	*	*	*
A05.1379.2	XP_013624985.1	PREDICTED: uncharacterized protein LOC106331211 [Brassica oleracea var. oleracea]	*	*	*	*	*	*	*	*
A05.1384.1	CDY33407.1	BnaA07g04320D [Brassica napus]	*	*	*	K11583|PPP2R3|http://www.genome.jp/dbget-bin/www_bget?ko:K11583	ko03015(mRNA surveillance pathway)	*	*	*
A05.1388.1	XP_013607823.1	PREDICTED: uncharacterized protein LOC106314505 [Brassica oleracea var. oleracea]	*	*	*	*	*	*	sp|Q9XEC1|Y4443_ARATH	sp|Q9XEC1|Y4443_ARATH Probable transposase-like protein At4g04430 OS=Arabidopsis thaliana GN=At4g04430 PE=3 SV=1
A05.1394.1	XP_013717312.1	PREDICTED: uncharacterized protein LOC106421009 [Brassica napus]	*	GO:0016020(membrane);GO:0016021(integral component of membrane)	GO:0005509(calcium ion binding);GO:0043022(ribosome binding)	K17800|LETM1, MDM38|http://www.genome.jp/dbget-bin/www_bget?ko:K17800	*	*	*	*
A05.1394.2	XP_013717312.1	PREDICTED: uncharacterized protein LOC106421009 [Brassica napus]	*	*	*	K17800|LETM1, MDM38|http://www.genome.jp/dbget-bin/www_bget?ko:K17800	*	*	*	*
A05.1394.3	XP_013717312.1	PREDICTED: uncharacterized protein LOC106421009 [Brassica napus]	*	*	*	K17800|LETM1, MDM38|http://www.genome.jp/dbget-bin/www_bget?ko:K17800	*	*	*	*
A05.1404.1	XP_018513530.1	PREDICTED: uncharacterized protein LOC103861733 isoform X6 [Brassica rapa]	*	*	*	*	*	*	*	*
A05.1407.1	XP_018514592.1	PREDICTED: uncharacterized protein LOC108871970 [Brassica rapa]	*	*	*	*	*	*	*	*
A05.1410.1	XP_009145333.1	PREDICTED: protein TIME FOR COFFEE-like [Brassica rapa]	*	*	*	*	*	*	sp|Q94KE2|TIC_ARATH	sp|Q94KE2|TIC_ARATH Protein TIME FOR COFFEE OS=Arabidopsis thaliana GN=TIC PE=1 SV=2
A05.1411.1	AFP86473.1	mitochondrial alternative oxidase [Brassica rapa subsp. chinensis]	GO:0055114(oxidation-reduction process)	GO:0070469(respiratory chain);GO:0016020(membrane);GO:0016021(integral component of membrane)	GO:0009916(alternative oxidase activity);GO:0046872(metal ion binding);GO:0016491(oxidoreductase activity)	K17893|AOX1, AOX2|http://www.genome.jp/dbget-bin/www_bget?ko:K17893	*	*	sp|Q39219|AOX1A_ARATH	sp|Q39219|AOX1A_ARATH Ubiquinol oxidase 1a, mitochondrial OS=Arabidopsis thaliana GN=AOX1A PE=1 SV=2
A05.1416.1	XP_018463766.1	PREDICTED: stomatal closure-related actin-binding protein 3-like [Raphanus sativus]	*	*	GO:0003779(actin binding)	*	*	*	sp|Q8GX05|SCAB3_ARATH	sp|Q8GX05|SCAB3_ARATH Stomatal closure-related actin-binding protein 3 OS=Arabidopsis thaliana GN=SCAB3 PE=2 SV=1
A05.1418.1	XP_009135266.1	PREDICTED: uncharacterized protein LOC103859484 [Brassica rapa]	*	*	*	*	*	*	*	*
A05.1423.1	XP_009145472.1	PREDICTED: UDP-glycosyltransferase 84A2-like [Brassica rapa]	GO:0008152(metabolic process)	*	GO:0016740(transferase activity);GO:0016757(transferase activity, transferring glycosyl groups);GO:0016758(transferase activity, transferring hexosyl groups)	K13068|BRT1|http://www.genome.jp/dbget-bin/www_bget?ko:K13068	ko00940(Phenylpropanoid biosynthesis)	*	sp|Q9LVF0|U84A2_ARATH	sp|Q9LVF0|U84A2_ARATH UDP-glycosyltransferase 84A2 OS=Arabidopsis thaliana GN=UGT84A2 PE=1 SV=1
A05.1431.1	XP_009145511.1	PREDICTED: calcium-transporting ATPase 9, plasma membrane-type-like [Brassica rapa]	GO:0006810(transport);GO:0070588(calcium ion transmembrane transport);GO:0006811(ion transport);GO:0006816(calcium ion transport)	GO:0016020(membrane);GO:0016021(integral component of membrane)	GO:0046872(metal ion binding);GO:0005524(ATP binding);GO:0005516(calmodulin binding);GO:0000166(nucleotide binding);GO:0016787(hydrolase activity);GO:0005388(calcium-transporting ATPase activity)	K01537|E3.6.3.8|http://www.genome.jp/dbget-bin/www_bget?ko:K01537	*	KOG0202(P)(Ca2+ transporting ATPase)	sp|Q9LU41|ACA9_ARATH	sp|Q9LU41|ACA9_ARATH Calcium-transporting ATPase 9, plasma membrane-type OS=Arabidopsis thaliana GN=ACA9 PE=2 SV=2
A05.1434.1	*	*	*	*	*	*	*	*	*	*
A05.1438.1	XP_013626557.1	PREDICTED: probable protein phosphatase 2C 58 [Brassica oleracea var. oleracea]	*	*	*	*	*	*	*	*
A05.1439.1	CDY19599.1	BnaA05g20070D [Brassica napus]	*	*	*	*	*	*	*	*
A05.1439.2	CDY19599.1	BnaA05g20070D [Brassica napus]	*	*	*	*	*	*	*	*
A05.1440.1	*	*	*	*	*	*	*	*	*	*
A05.1440.2	*	*	*	*	*	*	*	*	*	*
A05.1445.1	XP_013665091.1	PREDICTED: uncharacterized protein LOC106369489 [Brassica napus]	*	*	*	*	*	*	sp|Q9LT47|FIE_ARATH	sp|Q9LT47|FIE_ARATH Polycomb group protein FERTILIZATION-INDEPENDENT ENDOSPERM OS=Arabidopsis thaliana GN=FIE PE=1 SV=2
[truncated: 2,222 more rows]

## Sheet: Table S8
Table S8 Information of lncRNAs from the PacBio Sequel platform
[truncated: 408 more rows]

[truncated: 6 more sheets: Table S9, Table S10, Table S11, Table S12, Table S13, TableS14]
